# Supplementary material for: Fe(III)-dependent Nrf activity determines nitrate reduction partitioning in nitrate-reducing communities
Source: mBio. 2025 Sep 30;16(11):e02220-25. doi: 10.1128/mbio.02220-25 (PMC12607771; doi:10.1128/mbio.02220-25)
Supplement: Data S1 — Differential transcriptome of G. metalireducens under coculture and nitrate-medium conditions. [file mbio.02220-25-s0001.xls]

## Sheet: Transcriptome
Gene_ID	Average FPKM of G. metallireducens in denitrification coculture	Average FPKM of G. metallireducens in nitrate-medium	Log2(Fold change)	P value	Gene name	Description
gene-Gmet_0001	65.6	183.4	-1.28842	8.92335e-05	dnaA	chromosomal replication initiator protein DnaA
gene-Gmet_0002	204.49	407.77	-0.828439	0.0416144	dnaN	DNA polymerase III%2C beta subunit
gene-Gmet_0003	158.27	267.725	-0.595723	0.173412	recF	DNA replication and repair protein RecF
gene-Gmet_0004	115.905	403.41	-1.66252	0.000314559	gyrB	DNA gyrase%2C B subunit
gene-Gmet_0005	232.685	524.585	-1.03386	0.0244108	gyrA	DNA gyrase%2C A subunit
gene-Gmet_0006	210.79	448.93	-0.926017	0.0159756	Gmet_0006	hypothetical protein
gene-Gmet_0007	141.355	151.44	0.109792	0.787524	Gmet_0007	transposase of ISGme9%2C IS481 family
gene-Gmet_0008	151.575	614.37	-1.85511	1.21483e-05	gpsA	glycerol-3-phosphate dehydrogenase%2C NAD(P)-dependent
gene-Gmet_0009	68.53	196.345	-1.35402	0.000105509	Gmet_0009	sensor histidine kinase%2C HAMP and PAS domain-containing
gene-Gmet_0010	202.16	476.87	-1.06836	0.00449703	Gmet_0010	response receiver sensor histidine kinase%2C PAS domain-containing
gene-Gmet_0011	104.23	262.475	-1.14839	0.000567918	fgrK	sensor histidine kinase of FgrL%2C PAS domain-containing
gene-Gmet_0012	62.815	167.725	-1.22765	0.000281668	fgrL	flagellar biogenesis master response receiver sensor histidine kinase
gene-Gmet_0013	74.05	149.635	-0.81201	0.013874	Gmet_0013	ABC transporter%2C ATP-binding protein
gene-Gmet_0014	16.955	44.435	-1.1827	0.00267215	Gmet_0014	ABC transporter%2C membrane protein%2C ABC-2 family
gene-Gmet_0015	1700.91	552.93	1.81557	5.27945e-07	Gmet_0015	radical SAM domain iron-sulfur cluster-binding oxidoreductase
gene-Gmet_0016	507.265	636.135	-0.143714	0.756666	hemE	uroporphyrinogen decarboxylase
gene-Gmet_0017	128.65	197.4	0.00500332	1	slyX	uncharacterized protein SlyX
gene-Gmet_0018	237.455	230.43	0.256004	0.540139	Gmet_0018	cyclic diguanylate phosphodiesterase%2C DUF3365 and HAMP domain-containing%2C heme-binding
gene-Gmet_0019	66.745	231.4	-1.59288	1.70153e-05	hemH	ferrochelatase
gene-Gmet_0020	11.795	145.145	-2.70052	0.0123814	Gmet_0020	hypothetical protein
gene-Gmet_0021	72.415	189.86	-1.19187	0.000540221	Gmet_0021	ATPase%2C AAA_5 family
gene-Gmet_0022	53.61	97.575	-0.70284	0.060681	Gmet_0022	hypothetical protein
gene-Gmet_0023	894.735	364.23	1.50569	4.43683e-05	Gmet_0023	sensor protein%2C DUF3365%2C HAMP and PAS domain-containing%2C heme-binding
gene-Gmet_0024	456.48	533.825	-0.029972	0.95142	aroG-1	3-deoxy-D-arabino-heptulosonate 7-phosphate synthase
gene-Gmet_0025	240.765	1184.1	-1.92335	1.9297e-08	Gmet_0025	hypothetical protein
gene-Gmet_0026	490.09	1448.4	-1.15424	0.00066752	Gmet_0026	hypothetical protein
gene-Gmet_0027	193.075	340.845	-0.599746	0.0783928	Gmet_0027	lipoprotein%2C putative
gene-Gmet_0028	1877.38	926.255	1.40513	0.00144423	groES	chaperonin GroES
gene-Gmet_0029	2212.64	2017.6	0.276912	0.62522	groEL	chaperonin GroEL
gene-Gmet_0030	335.79	580.165	-0.58463	0.143768	prkA	protein serine/threonine kinase PrkA
gene-Gmet_0031	122.595	264.655	-0.892714	0.0213524	Gmet_0031	VWFA superfamily protein
gene-Gmet_0032	153.655	231.725	-0.382627	0.340158	Gmet_0032	SpoVR-like family protein
gene-Gmet_0033	61.955	121.75	-0.768514	0.0489115	Gmet_0033	ATPase%2C AAA family
gene-Gmet_0034	368.335	184.495	1.21437	0.00118415	Gmet_0034	metallophosphoesterase
gene-Gmet_0035	47.695	581.175	-3.39662	3.34719e-20	Gmet_0035	metal-dependent phosphohydrolase%2C HDOD domain-containing
gene-Gmet_0036	166.5	492.355	-1.32637	0.000199019	Gmet_0036	hypothetical protein
gene-Gmet_0037	211.875	101.845	1.33817	0.000801806	Gmet_0037	hypothetical protein
gene-Gmet_0038	18.665	60.78	-1.53535	6.74392e-06	Gmet_0038	Kup system potassium transporter
gene-Gmet_0039	27.205	74.895	-1.28736	0.000208381	Gmet_0039	Kup system potassium transporter
gene-Gmet_0040	528.185	435.01	0.467756	0.233566	Gmet_0040	peptidase%2C U32 family
gene-Gmet_0041	170.055	214.725	-0.140002	0.73995	hslO	chaperonin Hsp33
gene-Gmet_0042	471.265	345.09	0.681984	0.0869586	Gmet_0042	cyclase/hydrolase%2C putative
gene-Gmet_0043	253.57	153.08	0.944145	0.0206595	Gmet_0043	sensor histidine kinase response receiver diguanylate cyclase
gene-Gmet_0044	10065.1	2171.03	2.46204	6.19856e-10	Gmet_0044	hypothetical protein
gene-Gmet_0045	151.235	66.3	1.40563	5.75874e-05	Gmet_0045	transposase of ISGme8%2C IS110 family
gene-Gmet_0046	151.235	66.3	1.40563	5.70864e-05	Gmet_0046	transposase of ISGme8%2C IS110 family
gene-Gmet_0047	336.715	452.965	-0.220709	0.554931	Gmet_0047	RNA pseudouridine synthase%2C RluA family
gene-Gmet_0048	410.895	571.965	-0.248654	0.512237	nudF	ADP-ribose pyrophosphatase
gene-Gmet_0049	183.51	156.885	0.474307	0.206644	Gmet_0049	diguanylate cyclase
gene-Gmet_0050	141.88	785.505	-2.23383	8.98438e-10	Gmet_0050	hypothetical protein
gene-Gmet_0051	814.55	542.825	0.787165	0.0276199	Gmet_0051	hypothetical protein
gene-Gmet_0052	285.01	194.355	0.75386	0.0404511	Gmet_0052	zinc-dependent peptidase%2C M16 family
gene-Gmet_0053	841.915	535.54	0.831413	0.0211769	Gmet_0053	transglutaminase domain protein
gene-Gmet_0054	201.55	505.675	-0.740033	0.121919	Gmet_0054	hypothetical protein
gene-Gmet_0055	113.225	89.26	0.552125	0.16664	Gmet_0055	iron-sulfur cluster-binding sigma-54-dependent transcriptional regulator%2C FehydlgC and FeS domain-containing
gene-Gmet_0056	14311.3	1710.69	3.67455	1.20837e-15	hgtR	hydrogen-dependent growth transcriptional repressor
gene-Gmet_0057	237.465	359.27	-0.422536	0.273915	cysS	cysteinyl-tRNA synthetase
gene-Gmet_0058	172.38	404.74	-1.06541	0.0043861	glnS	glutaminyl-tRNA synthetase
gene-Gmet_0059	164.925	341.905	-0.79631	0.0198796	ispF	2-C-methyl-D-erythritol 2%2C4-cyclodiphosphate synthase
gene-Gmet_0060	545.91	788.89	-0.322661	0.390285	ispD	2-C-methyl-D-erythritol-4-phosphate cytidylyltransferase
gene-Gmet_0061	65.695	167.23	-1.17003	0.000515599	selA	L-seryl-tRNA(Sec) selenium transferase
gene-Gmet_0062	511.795	673.98	-0.182845	0.626121	Gmet_0062	helix-turn-helix transcriptional regulator%2C GntR family
gene-Gmet_0063	250.27	222.38	0.364669	0.307213	Gmet_0063	TrkA domain protein
gene-Gmet_0064	198.325	257.945	-0.187625	0.633138	Gmet_0064	TIM barrel protein%2C AP endonuclease family 2/xylose isomerase-like family
gene-Gmet_0065	176.235	226.41	-0.163975	0.675063	cls-2	cardiolipin synthase%2C putative
gene-Gmet_0066	516.415	317.81	0.883867	0.0154851	rsmB	16S rRNA (5-methyl-C967)-methyltransferase
gene-Gmet_0067	473.005	501.425	0.12509	0.758885	rpe	ribulose-phosphate 3-epimerase
gene-Gmet_0068	316.975	1482.73	-2.00174	1.68574e-08	Gmet_0068	coenzyme A pyrophosphatase
gene-Gmet_0069	179.485	747.235	-1.85649	2.95337e-08	Gmet_0069	response receiver-modulated diguanylate cyclase
gene-Gmet_0070	60.635	151.47	-1.121	0.00108365	nth	endonuclease III-related protein
gene-Gmet_0071	114.865	140.505	-0.149695	0.758722	glnE	glutamate--ammonia ligase adenylyltransferase
gene-Gmet_0072	132.405	231.05	-0.640858	0.144783	mtnA	S-methyl-5-thio-alpha-D-ribose-1-phosphate isomerase
gene-Gmet_0073	161.345	322.03	-0.838957	0.0390636	gatB	aspartyl/glutamyl-tRNA(Asn/Gln) amidotransferase%2C B subunit
gene-Gmet_0074	42.45	60.52	-0.264808	0.68996	Gmet_0074	hypothetical protein
gene-Gmet_0075	72.84	222.855	-1.4257	6.83961e-05	gatA	aspartyl/glutamyl-tRNA(Asn/Gln) amidotransferase%2C A subunit
gene-Gmet_0076	62.66	390.36	-2.22634	2.00224e-08	gatC	aspartyl/glutamyl-tRNA(Asn/Gln) amidotransferase%2C C subunit
gene-Gmet_0077	16.195	83.1	-2.18455	1.86521e-10	Gmet_0077	sensor histidine kinase response regulator%2C Cache_2 and HAMP domain-containing
gene-Gmet_0078	61.52	71.985	-0.0559892	0.899954	Gmet_0078	phospholipase D superfamily protein
gene-Gmet_0079	31.865	11.665	1.67473	6.41667e-05	Gmet_0079	hypothetical protein
gene-Gmet_0081	105.745	62.875	0.952886	0.00873933	Gmet_0081	transposase of ISGme6%2C ISL3 family
gene-Gmet_0082	39.275	17.005	1.38416	0.00251979	Gmet_0082	hypothetical protein
gene-Gmet_0083	26.065	94.38	-1.69371	3.97247e-06	Gmet_0083	hypothetical protein
gene-Gmet_0084	32.785	56.875	-0.59477	0.0911573	Gmet_0084	protein of unknown function%2C DUF830-containing
gene-Gmet_0085	101.135	93.21	0.336927	0.370458	Gmet_0085	protein tyrosine/serine phosphatase
gene-Gmet_0086	10.79	29.18	-1.2606	0.00010602	Gmet_0086	[acyl-]glycerolphosphate acyltransferase and acyl-(acyl carrier protein) ligase%2C major facilitator superfamily domain-containing
gene-Gmet_0087	9.84	26.91	-1.27687	0.00199314	Gmet_0087	metal-dependent hydrolase superfamily protein
gene-Gmet_0088	161.66	97.2	0.910364	0.0087306	Gmet_0088	sigma-54-dependent transcriptional regulator
gene-Gmet_0089	61.755	100.79	-0.526317	0.132549	pcrA	ATP-dependent DNA helicase PcrA
gene-Gmet_0090	369.095	264.95	0.72207	0.0385587	ogt	methylated DNA--protein cysteine S-methyltransferase
gene-Gmet_0091	509.31	547.515	0.0853108	0.839436	Gmet_0091	lipid A biosynthesis acyltransferase
gene-Gmet_0092	94.24	443.93	-2.0449	7.97026e-08	fnr-1	transcriptional regulator%2C Crp/Fnr family
gene-Gmet_0093	141.355	151.44	0.109792	0.787524	Gmet_0093	transposase of ISGme9%2C IS481 family
gene-Gmet_0094	151.235	66.3	1.40563	5.6548e-05	Gmet_0094	transposase of ISGme8%2C IS110 family
gene-Gmet_0095	74.27	125.04	-0.571154	0.178361	Gmet_0095	hypothetical protein
gene-Gmet_0096	103.92	258.385	-1.13525	0.00237865	Gmet_0096	peptidase%2C M48 family
gene-Gmet_0097	214.52	217.895	0.147838	0.73137	Gmet_0097	membrane protein of unknown function DUF898
gene-Gmet_0098	330.925	164.48	1.68037	0.00189305	Gmet_0098	S4 domain protein
gene-Gmet_0099	30.1	143.955	-2.01718	2.64512e-07	efp-1	translation elongation factor P
gene-Gmet_0100	327.985	1442.91	-1.98887	1.64062e-05	cbcY	cytochrome c/b
gene-Gmet_0101	94.95	107.395	0.000623301	1	Gmet_0101	radical SAM domain iron-sulfur cluster-binding oxidoreductase with cobalamin-binding-like domain
gene-Gmet_0102	206.525	180.9	0.420064	0.221693	Gmet_0102	hypothetical protein
gene-Gmet_0103	284.835	357.86	-0.135492	0.740985	glmU	glucosamine-1-phosphate N-acetyltransferase and N-acetylglucosamine-1-phosphate uridylyltransferase
gene-Gmet_0104	162	253.315	-0.471902	0.207354	glmS-1	glutamine--fructose-6-phosphate aminotransferase
gene-Gmet_0105	246.19	217.535	0.424458	0.221429	Gmet_0105	hypothetical protein
gene-Gmet_0106	96.795	73.75	0.582809	0.121188	Gmet_0106	D-isomer-specific 2-hydroxyacid dehydrogenase%2C NAD-binding protein
gene-Gmet_0107	83.92	16.42	2.54107	2.37639e-14	Gmet_0107	VWFA superfamily protein
gene-Gmet_0108	101.62	28.825	2.01819	3.57123e-09	Gmet_0108	ATPase%2C AAA_5 family
gene-Gmet_0109	34.27	95.11	-1.28917	0.000314697	Gmet_0109	peptidase%2C M48 family
gene-Gmet_0110	844.885	1603.97	-0.723615	0.0577771	Gmet_0110	hypothetical protein
gene-Gmet_0111	482.47	182.19	1.62133	2.40348e-05	Gmet_0111	GspIIEN domain protein
gene-Gmet_0112	537.9	183.595	1.7751	9.66153e-07	Gmet_0112	DnaJ domain protein
gene-Gmet_0113	9251.88	2066.53	2.46586	7.63304e-08	Gmet_0113	hypothetical protein
gene-Gmet_0114	4108.6	2087.62	1.25031	0.000328428	Gmet_0114	PilZ domain protein
gene-Gmet_0115	379.01	745.68	-0.781683	0.0267768	Gmet_0115	phospholipase%2C patatin family%2C putative
gene-Gmet_0116	81.035	159.485	-0.783505	0.0195568	hypE	hydrogenase expression/formation protein HypE
gene-Gmet_0117	93.295	144.58	-0.449191	0.207361	hypD	hydrogenase expression/formation protein HypD
gene-Gmet_0118	120.345	162.585	0.103961	0.924737	hypC	hydrogenase assembly chaperone HypC/HupF
gene-Gmet_0119	135.51	123.305	0.314962	0.401659	hypF	hydrogenase maturation protein HypF
gene-Gmet_0120	932.24	852.915	0.336999	0.384084	hypB	hydrogenase accessory protein HypB
gene-Gmet_0121	266.41	445.76	-0.419751	0.280617	Gmet_0121	lipoprotein cytochrome c
gene-Gmet_0122	504.335	468.38	0.304716	0.437689	pyk	pyruvate kinase
gene-Gmet_0123	529.83	543.59	0.165657	0.695108	Gmet_0123	NADH-dependent flavin oxidoreductase%2C Oye family
gene-Gmet_0124	137.59	124.105	0.337057	0.342097	Gmet_0124	radical SAM domain iron-sulfur cluster-binding oxidoreductase
gene-Gmet_0125	48.79	75.05	-0.419239	0.258554	Gmet_0125	hypothetical protein
gene-Gmet_0126	448.36	529.815	0.136191	0.726832	Gmet_0126	protein of unknown function DUF2288
gene-Gmet_0127	241.35	355.435	-0.355819	0.327982	Gmet_0127	protein of unknown function DUF1847
gene-Gmet_0128	130.84	128.86	0.209374	0.592478	uvrA	excinuclease ABC%2C A subunit
gene-Gmet_0129	11222.2	5196.18	1.47699	0.00296954	Gmet_0129	hypothetical protein
gene-Gmet_0130	397.645	314.825	0.539854	0.181931	Gmet_0130	helix-turn-helix transcriptional regulator%2C LexA-related protein
gene-Gmet_0131	210.27	40.245	2.60259	1.19809e-14	Gmet_0131	hypothetical protein
gene-Gmet_0132	151.235	66.3	1.40563	5.68678e-05	Gmet_0132	transposase of ISGme8%2C IS110 family
gene-Gmet_0133	170.47	139.91	0.461374	0.199162	ppk	polyphosphate kinase
gene-Gmet_0134	203.62	145.235	0.699882	0.0467301	corA-2	magnesium transport protein CorA
gene-Gmet_0135	275.735	253.085	0.309414	0.398534	Gmet_0135	phosphoglucomutase/phosphomannomutase family protein
gene-Gmet_0136	50.085	209.635	-1.86041	1.73191e-07	Gmet_0136	SAM-dependent methyltransferase%2C putative
gene-Gmet_0137	223.72	424.44	-0.7054	0.0349625	ppiA	cytosolic peptidylprolyl cis-trans isomerase%2C cyclophilin A-like protein
gene-Gmet_0138	184.02	211.315	-0.0127872	0.982683	Gmet_0138	hypothetical protein
gene-Gmet_0139	622.8	823.335	-0.202586	0.604972	Gmet_0139	hypothetical protein
gene-Gmet_0140	196.53	369.6	-0.698228	0.0383059	Gmet_0140	ResB-like family cytochrome c
gene-Gmet_0141	83.2	96.16	0.00054908	1	Gmet_0141	ResC/HemX-like cytochrome c
gene-Gmet_0142	535.795	452.855	0.453762	0.2787	Gmet_0142	cytochrome c
gene-Gmet_0143	90.12	639.84	-2.6433	1.76564e-12	Gmet_0143	lipoprotein%2C putative
gene-Gmet_0144	120.92	256.62	-0.873398	0.0234294	Gmet_0144	thiolase%2C putative
gene-Gmet_0145	45.65	80.67	-0.457864	0.582052	Gmet_0145	protein of unknown function DUF167
gene-Gmet_0146	29.62	66.99	-0.571601	0.501878	Gmet_0146	hypothetical protein
gene-Gmet_0147	129.235	179.65	-0.285109	0.464838	gltS	ferredoxin-dependent glutamate synthase
gene-Gmet_0148	385.65	347.73	0.812756	0.106923	frx-4	ferredoxin
gene-Gmet_0149	361.295	371.655	0.150269	0.699867	Gmet_0149	acetate kinase-related protein
gene-Gmet_0150	356.375	610.81	-0.518942	0.166028	prx-4	peroxiredoxin%2C 1-Cys subfamily%2C selenocysteine-containing
gene-Gmet_0151	162.955	502.22	-1.35417	0.000264869	trx-3	thioredoxin family protein%2C selenocysteine-containing
gene-Gmet_0152	59.275	165.47	-1.18429	0.0113075	nuoA-2	NADH dehydrogenase I%2C A subunit
gene-Gmet_0153	118.885	224.6	-0.705477	0.0866704	nuoBCD	NADH dehydrogenase I%2C B/C/D subunits
gene-Gmet_0154	107.905	259.62	-1.01407	0.0236969	nuoE-2	NADH dehydrogenase I%2C E subunit
gene-Gmet_0155	138.545	471.695	-1.4488	0.000384032	Gmet_0155	cytochrome c
gene-Gmet_0156	137.5	286.655	-0.746268	0.117651	Gmet_0156	protein of unknown function DUF488
gene-Gmet_0157	274.9	302.56	0.0850073	0.866964	nuoF-2	NADH dehydrogenase I%2C F subunit
gene-Gmet_0158	256.31	255.9	0.253024	0.60091	Gmet_0158	hypothetical protein
gene-Gmet_0159	143.4	138.32	0.271128	0.567259	nuoG-2	NADH dehydrogenase I%2C G subunit
gene-Gmet_0160	77.825	83.695	0.201469	0.788795	Gmet_0160	pyridoxamine-5'-phosphate oxidase-related FMN-binding protein
gene-Gmet_0161	366.035	673.78	-0.682103	0.0535662	nuoH-2	NADH dehydrogenase I%2C H subunit
gene-Gmet_0162	103.155	1073.77	-3.0969	8.57993e-16	Gmet_0162	ankyrin repeat protein
gene-Gmet_0163	16.455	135.245	-2.74538	3.71278e-11	nuoI-2	NADH dehydrogenase I%2C I subunit
gene-Gmet_0165	385.445	297.865	0.624756	0.085722	nuoJ-2	NADH dehydrogenase I%2C J subunit
gene-Gmet_0166	2226.34	886.98	1.70098	1.25551e-05	Gmet_0166	lipoprotein%2C putative
gene-Gmet_0167	661.615	952.515	-0.179449	0.63786	nuoK-2	NADH dehydrogenase I%2C K subunit
gene-Gmet_0168	115.83	113.965	0.229915	0.585493	nuoL-2	NADH dehydrogenase I%2C L subunit
gene-Gmet_0169	194.435	153.64	0.557896	0.106718	Gmet_0169	nodulin 21-like membrane protein
gene-Gmet_0170	101.115	97.615	0.244989	0.51583	Gmet_0170	cytochrome c
gene-Gmet_0171	73.715	87.605	-0.0487641	0.912894	nuoM-2	NADH dehydrogenase I%2C M subunit
gene-Gmet_0172	131.18	103.875	0.531216	0.122954	nuoN-2	NADH dehydrogenase I%2C N subunit
gene-Gmet_0173	37.86	31.79	0.527613	0.393521	Gmet_0173	hypothetical protein
gene-Gmet_0175	17.825	20.27	0.000358281	1	Gmet_0175	hypothetical protein
gene-Gmet_0176	325.49	373.985	0.0214915	0.970711	Gmet_0176	hypothetical protein
gene-Gmet_0177	737.905	397.935	1.11415	0.0101543	lpdA-3	dihydrolipoamide dehydrogenase
gene-Gmet_0178	287.905	537.885	-0.729937	0.0506443	tkt	transketolase
gene-Gmet_0179	183.875	430.325	-0.997842	0.00248505	Gmet_0179	DTW domain protein
gene-Gmet_0180	16.39	126.09	-2.61008	4.41469e-09	Gmet_0180	dehydratase%2C NodN/MaoC domain-containing%2C putative
gene-Gmet_0181	84.075	63.37	0.678469	0.0994215	Gmet_0181	protein of unknown function DUF393
gene-Gmet_0182	223.11	335.435	-0.42465	0.286336	tex	S1 RNA-binding domain-containing transcriptional accessory protein
gene-Gmet_0183	848.77	924.55	0.115114	0.768419	prx-3	peroxiredoxin%2C atypical 2-Cys subfamily
gene-Gmet_0184	116.53	437.63	-1.66269	6.92913e-07	cheX40H	protein phosphoaspartate phosphatase CheX associated with MCPs of class 40H
gene-Gmet_0185	120.11	326.395	-1.27137	0.00079605	Gmet_0185	hypothetical protein
gene-Gmet_0186	357.01	74.92	2.44824	1.39751e-12	Gmet_0186	helix-turn-helix transcriptional regulator%2C LysR family
gene-Gmet_0187	95.52	740.785	-2.76041	4.79068e-15	Gmet_0187	membrane protein UPF0324
gene-Gmet_0188	67.845	77.375	0.0276983	0.96894	Gmet_0188	ribonuclease Z-related hydrolase
gene-Gmet_0189	3056.41	1100.77	1.67043	2.77599e-06	hemB	porphobilinogen synthase
gene-Gmet_0190	122.03	366.88	-1.33127	0.00045475	Gmet_0190	DoxX family protein
gene-Gmet_0191	63.125	195.3	-1.42518	2.90026e-05	Gmet_0191	PilZ domain protein
gene-Gmet_0192	148.025	185.935	-0.144161	0.728221	prfC	peptide chain release factor 3
gene-Gmet_0193	1683.26	621.2	1.65405	3.08696e-06	Gmet_0193	phosphoribosylaminoimidazole carboxylase-related protein
gene-Gmet_0194	994.76	293.195	1.96107	4.68154e-08	Gmet_0194	protein of unknown function DUF111
gene-Gmet_0195	323.99	143.27	1.43392	6.84222e-05	pgpA	phosphatidylglycerophosphatase A
gene-Gmet_0196	295.335	185.9	0.856174	0.0169237	cinA	molybdopterin-binding domain nicotinamide nucleotide amidohydrolase%2C putative
gene-Gmet_0197	277.165	189.36	0.717902	0.0503119	Gmet_0197	sensor histidine kinase%2C PAS and GAF domain-containing
gene-Gmet_0198	177.735	714.755	-1.81337	9.56205e-08	recA	recombinase A
gene-Gmet_0199	127.28	248.065	-0.77414	0.0232253	pilT-1	twitching motility pilus retraction ATPase
gene-Gmet_0200	199.085	270.615	-0.206239	0.593831	recX	recombination regulator RecX
gene-Gmet_0201	175.585	397.35	-1.02663	0.0111321	alaS	alanyl-tRNA synthetase
gene-Gmet_0202	113.115	229.815	-0.84196	0.0209775	Gmet_0202	motility response receiver histidine kinase
gene-Gmet_0203	203.815	527.86	-1.16843	0.000494144	argB	acetylglutamate kinase
gene-Gmet_0204	276.325	637.785	-1.02742	0.0062409	argD	acetylornithine aminotransferase
gene-Gmet_0205	212.46	450.2	-0.896307	0.011993	argF	ornithine carbamyltransferase
gene-Gmet_0206	339.825	1367.07	-1.85291	3.73747e-05	argG	argininosuccinate synthase
gene-Gmet_0207	153.76	236.4	-0.376279	0.33571	Gmet_0207	NUDIX hydrolase%2C type 15
gene-Gmet_0208	87.315	130.5	-0.418431	0.330008	Gmet_0208	hypothetical protein
gene-Gmet_0209	130.92	341.585	-1.22777	0.00291367	argH	argininosuccinate lyase
gene-Gmet_0210	93.995	241.67	-1.18562	0.00508098	Gmet_0210	lipoprotein%2C putative
gene-Gmet_0211	149.345	706.075	-2.06015	2.28099e-08	dapA	dihydrodipicolinate synthase
gene-Gmet_0212	168.33	392.765	-1.03439	0.0042797	dapB	dihydrodipicolinate reductase
gene-Gmet_0213	61.095	344.43	-2.32824	1.60005e-09	dapL	L%2CL-diaminopimelate aminotransferase
gene-Gmet_0214	450.67	105.705	2.45797	1.18498e-08	Gmet_0214	hypothetical protein
gene-Gmet_0215	762.215	235.015	1.99122	1.04122e-09	Gmet_0215	hypothetical protein
gene-Gmet_0216	894.94	265.925	2.09209	1.72906e-10	Gmet_0216	nucleotidyltransferase%2C putative
gene-Gmet_0217	808.025	170.155	2.53175	2.10795e-09	Gmet_0217	nucleotide-binding HEPN domain protein
gene-Gmet_0218	145.365	155.47	0.1136	0.770303	Gmet_0218	hypothetical protein
gene-Gmet_0219	371.255	299.165	0.510009	0.166729	lysA	diaminopimelate decarboxylase
gene-Gmet_0220	977.395	180.41	2.84368	1.66688e-16	Gmet_0220	antitoxin%2C Phd family
gene-Gmet_0221	1183.37	207.215	2.91049	3.10443e-18	Gmet_0221	toxin%2C RelE family
gene-Gmet_0222	863.27	244.38	2.0267	7.62884e-09	Gmet_0222	peptide methionine sulfoxide reductase%2C R-isomer-specific domain and S-isomer-specific domain-containing
gene-Gmet_0223	127.745	30.985	2.25095	2.00672e-10	Gmet_0223	membrane protein%2C major facilitator superfamily
gene-Gmet_0224	82.12	63.46	0.589243	0.126772	Gmet_0224	acetyltransferase%2C putative
gene-Gmet_0225	99.87	85.355	0.417486	0.233955	Gmet_0225	membrane protein%2C putative
gene-Gmet_0226	1147.88	246.395	2.4436	2.09597e-12	Gmet_0226	HAD superfamily hydrolase
gene-Gmet_0227	98.965	100.725	0.160572	0.673306	Gmet_0227	membrane protein DUF445%2C putative
gene-Gmet_0228	45.44	97.02	-0.890351	0.0121538	Gmet_0228	hypothetical protein
gene-Gmet_0229	105.745	62.875	0.952891	0.00878066	Gmet_0229	transposase of ISGme6%2C ISL3 family
gene-Gmet_0230	2980.16	1702.25	1.08509	0.00623445	Gmet_0230	membrane protein%2C DoxD family%2C putative
gene-Gmet_0231	4449.93	590.11	3.13309	5.42524e-15	Gmet_0231	NADPH:quinone oxidoreductase family protein
gene-Gmet_0232	1351.55	144.275	3.45694	1.45068e-15	Gmet_0232	hypothetical protein
gene-Gmet_0233	3255.49	657.955	2.59235	6.61236e-13	Gmet_0233	hypothetical protein
gene-Gmet_0234	3607.88	821.875	2.37524	1.26862e-10	Gmet_0234	lipoprotein%2C putative
gene-Gmet_0235	326.77	343.285	0.128963	0.740985	Gmet_0235	hypothetical protein
gene-Gmet_0236	107.375	75.085	0.772544	0.0417115	Gmet_0236	hypothetical protein
gene-Gmet_0237	15024.5	4412.02	2.40173	1.12128e-10	Gmet_0237	cold shock DNA/RNA-binding protein
gene-Gmet_0238	7748.48	1204.07	3.13576	9.2345e-12	Gmet_0238	hypothetical protein
gene-Gmet_0239	513.88	110.475	2.47091	6.19068e-09	Gmet_0239	cytosine/adenosine deaminase
gene-Gmet_0240	299.65	222.475	0.742204	0.047656	Gmet_0240	helix-turn-helix and zinc ribbon transcriptional regulator
gene-Gmet_0241	712.13	141.315	2.55743	1.14281e-10	Gmet_0241	lipoprotein%2C putative
gene-Gmet_0242	35.44	64.44	-0.667142	0.079987	Gmet_0242	UDP-glucose--undecaprenyl-phosphate glucosyltransferase
gene-Gmet_0243	85.24	191.97	-0.998144	0.00448359	Gmet_0243	hypothetical protein
gene-Gmet_0244	9790.03	8060.76	0.492546	0.199728	Gmet_0244	hypothetical protein
gene-Gmet_0245	491.31	221.08	1.35253	0.000173926	Gmet_0245	radical SAM domain iron-sulfur cluster-binding oxidoreductase
gene-Gmet_0246	176.615	197.31	0.0264029	0.960209	rdoA	protein serine/threonine kinase
gene-Gmet_0247	1964.67	463.44	2.28777	6.25884e-11	folD-1	5%2C10-methylenetetrahydrofolate dehydrogenase and methenyltetrahydrofolate cyclohydrolase
gene-Gmet_0248	286.19	70.535	2.24002	3.19909e-10	sco	cytochrome c
gene-Gmet_0249	83.595	27.35	1.80264	3.24885e-08	coxA	cytochrome c
gene-Gmet_0250	63.655	15.07	2.31598	5.45665e-07	coxC	cytochrome c
gene-Gmet_0251	27.14	20.2	0.771606	0.393678	coxD	cytochrome c
gene-Gmet_0252	135.915	29	2.44923	6.10447e-11	coxB	cytochrome c
gene-Gmet_0253	163.965	116.035	0.696913	0.0384763	ctaB	protoheme IX farnesyltransferase
gene-Gmet_0254	95.36	137.42	-0.323338	0.396041	Gmet_0254	membrane protein%2C UPF0126 and UPF0126 domain-containing
gene-Gmet_0255	66.74	136.81	-0.837076	0.0104685	Gmet_0255	DNA methyltransferase%2C putative
gene-Gmet_0256	77.875	212.18	-1.27247	0.000440687	Gmet_0256	acyl-CoA synthetase%2C AMP-forming
gene-Gmet_0257	60.34	131.45	-0.944833	0.00610133	Gmet_0257	membrane protein%2C major facilitator superfamily
gene-Gmet_0258	38.415	80.1	-0.876349	0.014138	Gmet_0258	tRNA dihydrouridine synthase-like flavin mononucleotide-binding domain protein
gene-Gmet_0259	576.82	1143.26	-0.756582	0.0295147	Gmet_0259	peptidylprolyl cis-trans isomerase%2C FKBP-type%2C putative
gene-Gmet_0260	130.035	658.22	-2.14054	4.59517e-09	pilT-2	twitching motility pilus retraction ATPase
gene-Gmet_0261	476.1	402.57	0.422174	0.261206	Gmet_0261	hypothetical protein
gene-Gmet_0262	395.515	864.42	-0.926862	0.010666	Gmet_0262	protein of unknown function DUF480
gene-Gmet_0263	296.075	365.36	-0.0985811	0.799672	Gmet_0263	hydrolase or acyltransferase%2C alpha/beta fold family
gene-Gmet_0264	309.82	355.185	0.00439667	0.999789	cysM	cysteine synthase B
gene-Gmet_0265	161.155	234.925	-0.316987	0.369855	Gmet_0265	NUDIX hydrolase%2C coenzyme A pyrophosphatase family
gene-Gmet_0266	1135.67	676.085	1.0278	0.00334665	Gmet_0266	PilZ domain protein
gene-Gmet_0267	27.16	104.045	-1.75018	1.11377e-06	truC	tRNA pseudouridine 65 synthase
gene-Gmet_0268	563.365	341.375	0.960006	0.00387871	msrA	peptide methionine sulfoxide reductase%2C S-isomer-specific
gene-Gmet_0269	454.49	427.505	0.332749	0.355979	Gmet_0269	protein of unknown function DUF3124
gene-Gmet_0270	342.22	218.58	0.846021	0.0123076	ltaA	L-allo-threonine aldolase%2C stereospecific
gene-Gmet_0271	916.23	484.345	1.14984	0.00176844	Gmet_0271	lipoprotein%2C putative
gene-Gmet_0272	482.18	124.52	2.29375	1.00213e-09	Gmet_0272	hypothetical protein
gene-Gmet_0273	12.2	34.235	-1.2776	0.00421629	tssL	type VI secretion system inner membrane protein TssL
gene-Gmet_0274	13.345	44.95	-1.62191	0.000424102	tssM	type VI secretion system ATPase and inner membrane protein TssM
gene-Gmet_0275	15.56	55.215	-1.67719	0.000390642	Gmet_0275	type VI secretion system DUF2094 and ImpA-related domain protein
gene-Gmet_0276	12.23	29.76	-1.06991	0.0385815	Gmet_0276	hypothetical protein
gene-Gmet_0277	18.365	20.32	0.0762763	0.928779	Gmet_0277	hypothetical protein
gene-Gmet_0278	24.03	194.555	-2.78658	3.33514e-07	tssB	type VI secretion system needle sheath protein TssB
gene-Gmet_0279	38.24	213.24	-2.33692	1.34332e-06	tssC	type VI secretion system needle sheath protein TssC
gene-Gmet_0280	16.685	341.12	-4.09005	2.85575e-16	tssD	type VI secretion system needle tube protein TssD
gene-Gmet_0281	40.945	95.6	-1.05792	0.0134066	Gmet_0281	hypothetical protein
gene-Gmet_0282	232.085	35.32	3.15334	4.11535e-11	Gmet_0282	hypothetical protein
gene-Gmet_0283	533.685	87.975	2.79871	2.39224e-16	Gmet_0283	transposase of ISGme1%2C IS5 family
gene-Gmet_0284	12.625	18.86	-0.39528	0.406169	Gmet_0284	hypothetical protein
gene-Gmet_0285	28.19	18.96	0.748643	0.0883037	Gmet_0285	D-alanyl-D-alanine carboxypeptidase-related and peptidoglycan-binding domain protein
gene-Gmet_0286	17.17	28.495	-0.559485	0.132852	tssI	type VI secretion system needle syringe protein TssI
gene-Gmet_0287	8.315	18.44	-0.926575	0.0265833	Gmet_0287	hypothetical protein
gene-Gmet_0288	14	34.18	-1.09432	0.0112728	Gmet_0288	protein of unknown function DUF4150
gene-Gmet_0289	19.615	22.325	-0.0184892	1	Gmet_0289	lipoprotein%2C putative
gene-Gmet_0290	37.64	29.78	0.500159	0.164257	Gmet_0290	hypothetical protein
gene-Gmet_0291	12.705	9.77	0.533556	0.310554	Gmet_0291	protein of unknown function DUF2169
gene-Gmet_0292	109.245	103.35	0.265598	0.469237	Gmet_0292	cytochrome c
gene-Gmet_0293	2392.35	1198.29	1.21518	0.0018065	Gmet_0293	hypothetical protein
gene-Gmet_0294	1989.91	394.53	2.53335	4.95357e-11	nrfA-1	cytochrome c nitrite and sulfite reductase%2C catalytic subunit lipoprotein
gene-Gmet_0295	1805.05	199.635	3.4311	2.56116e-21	nrfH	cytochrome c nitrite and sulfite reductase%2C menaquinol-oxidizing subunit
gene-Gmet_0296	871.525	677.59	0.524302	0.211192	nrfA-2	cytochrome c nitrite and sulfite reductase%2C catalytic subunit lipoprotein
gene-Gmet_0297	359.1	254.72	0.666192	0.095972	yccM-2	iron-sulfur cluster-binding oxidoreductase
gene-Gmet_0298	4574.71	1484.85	1.86136	1.99663e-06	Gmet_0298	PAS domain protein
gene-Gmet_0299	424.245	199.315	1.3099	0.000211422	Gmet_0299	HPP family protein
gene-Gmet_0300	902.695	421.485	1.30024	0.000193138	Gmet_0300	molybdopterin nucleotidyltransferase and molybdopterin-guanine dinucleotide biosynthesis protein MobB
gene-Gmet_0301	790.12	428.27	1.08573	0.00227717	moaA-1	pyranopterin triphosphate synthase
gene-Gmet_0302	625.375	427.395	0.803096	0.0156639	mosC-1	molybdopterin sulfurtransferase MOSC domain protein
gene-Gmet_0303	71.345	26.135	1.72949	0.000384273	Gmet_0303	hypothetical protein
gene-Gmet_0304	156.175	117.16	0.612991	0.103027	Gmet_0304	phosphoenolpyruvate carboxylase
gene-Gmet_0305	36.97	16.43	1.38673	0.000408846	Gmet_0305	hypothetical protein
gene-Gmet_0306	45.18	27.025	0.930292	0.00615771	Gmet_0306	protein of unknown function%2C coenzyme A-binding and coenzyme A ligase domain-containing
gene-Gmet_0307	23.625	21.07	0.456652	0.496388	Gmet_0307	CBS domain pair protein
gene-Gmet_0308	41.715	18.405	1.38861	0.00011837	sdhA	succinate dehydrogenase/fumarate reductase%2C type E%2C flavoprotein subunit
gene-Gmet_0309	23.59	16.145	0.755477	0.0597016	sdhB	succinate dehydrogenase/fumarate reductase%2C type E%2C iron-sulfur protein
gene-Gmet_0310	49.405	16.355	1.82949	5.50651e-05	sdhE	succinate dehydrogenase/fumarate reductase%2C type E%2C CCG domain pair subunit
gene-Gmet_0311	49.515	4.74	3.55965	2.17122e-14	Gmet_0311	hypothetical protein
gene-Gmet_0313	8.045	2.385	1.98883	0.0126262	Gmet_0313	hypothetical protein
gene-Gmet_0314	205.405	55.735	2.18581	2.46921e-07	Gmet_0314	toxin%2C RelE family
gene-Gmet_0315	120.135	71.74	1.04712	0.00936713	Gmet_0315	antitoxin%2C XRE family
gene-Gmet_0316	480.955	123.82	2.27123	7.356e-08	Gmet_0316	toxin%2C RelE family
gene-Gmet_0317	351.02	161.97	1.45772	0.000137844	Gmet_0317	antitoxin%2C XRE family
gene-Gmet_0318	52.675	14.095	2.11241	5.00864e-07	Gmet_0318	hypothetical protein
gene-Gmet_0320	32.69	16.685	1.1786	0.00313807	Gmet_0320	ATP/GTP-binding transposition helper of ISGme4%2C IS21 family
gene-Gmet_0321	55.645	24.51	1.3843	0.000115539	Gmet_0321	transposase of ISGme4%2C IS21 family
gene-Gmet_0322	97.535	13.065	3.10706	1.45592e-14	Gmet_0322	lipoprotein%2C putative
gene-Gmet_0323	16.165	24.075	-0.371016	0.367323	Gmet_0323	transposase of ISGme5%2C ISL3 family
gene-Gmet_0325	18.755	8.875	1.27932	0.0221066	cbcS-2	menaquinol oxidoreductase complex Cbc4%2C cytochrome c subunit
gene-Gmet_0326	36.45	12.17	1.80541	5.837e-05	cbcT-2	menaquinol oxidoreductase complex Cbc4%2C iron-sulfur cluster-binding subunit%2C putative
gene-Gmet_0327	20.775	5.395	2.14426	1.86254e-07	cbcU-2	menaquinol oxidoreductase complex Cbc4%2C cytochrome b subunit%2C putative
gene-Gmet_0328	1218.96	542.985	1.39325	0.000329784	narC-1	respiratory nitrate reductase%2C cytochrome c
gene-Gmet_0329	1188.81	415.51	1.70602	2.83382e-06	narG-1	respiratory nitrate reductase%2C molybdopterin-binding alpha subunit
gene-Gmet_0330	1722.74	418.16	2.24748	3.46994e-09	narH-1	respiratory nitrate reductase%2C iron-sulfur cluster-binding beta subunit
gene-Gmet_0331	2490.36	360.865	3.01897	7.97957e-15	narJ	respiratory nitrate reductase chaperone protein
gene-Gmet_0332	924.155	366.29	1.5598	1.0086e-05	narI-1	respiratory nitrate reductase%2C cytochrome b gamma subunit
gene-Gmet_0333	850.255	228.175	2.11243	1.27579e-07	narK	proton/nitrate symporter
gene-Gmet_0334	988.77	342.11	1.73061	1.43268e-06	narT	nitrate/nitrite antiporter
gene-Gmet_0335	1950.16	424.085	2.58648	4.79889e-13	ppcF	cytochrome c
gene-Gmet_0336	1801.34	299.155	2.79977	2.28559e-13	moeA-2	molybdopterin--molybdenum ligase
gene-Gmet_0337	1299.34	135.13	3.47855	1.08776e-19	moaA-2	pyranopterin triphosphate synthase
gene-Gmet_0338	1153.3	205.695	2.70366	8.37775e-13	Gmet_0338	heme-binding sensor globin domain protein
gene-Gmet_0339	1041.73	287.57	2.07212	1.81419e-07	Gmet_0339	sigma-54-dependent sensor transcriptional regulator%2C PAS domain-containing
gene-Gmet_0340	47061.1	19553.8	1.90785	5.19535e-07	Gmet_0340	cold shock DNA/RNA-binding protein
gene-Gmet_0342	4034.04	5932.6	-0.385621	0.377015	Gmet_0342	peptidoglycan-binding outer membrane protein%2C OMP_b-brl and OmpA domain-containing
gene-Gmet_0343	220.73	248.93	0.100639	0.820489	Gmet_0343	hypothetical protein
gene-Gmet_0344	169.705	131.975	0.566555	0.144395	Gmet_0344	protein of unknown function DUF2201%2C VWFA superfamily
gene-Gmet_0345	137.215	129.15	0.346187	0.367416	yqaA	membrane protein YqaA
gene-Gmet_0346	634.65	4003.75	-2.51238	5.18647e-06	aroG-2	3-deoxy-D-arabino-heptulosonate 7-phosphate synthase
gene-Gmet_0347	406.215	1942.29	-2.03726	0.000217284	Gmet_0347	hypothetical protein
gene-Gmet_0348	300.615	297.78	0.173112	0.690177	Gmet_0348	peptidase%2C M1 superfamily%2C putative
gene-Gmet_0349	169.87	121.275	0.708894	0.057755	Gmet_0349	protein of unknown function DUF399
gene-Gmet_0350	537.86	282.675	1.13155	0.00189612	Gmet_0350	response receiver histidine kinase
gene-Gmet_0351	251.965	274.27	0.0464061	0.918001	ileS	isoleucyl-tRNA synthetase
gene-Gmet_0352	444.645	149.305	1.81393	3.38341e-08	lspA	lipoprotein signal peptidase
gene-Gmet_0353	511.16	151.46	1.94773	5.83979e-09	Gmet_0353	hypothetical protein
gene-Gmet_0354	186.93	219.185	-0.0441145	0.92321	mrcA	peptidoglycan transglycosylase and transpeptidase MrcA
gene-Gmet_0355	3262.22	2803.01	0.602661	0.0784479	hup-1	histone-like protein
gene-Gmet_0356	133.955	137.975	0.149997	0.724801	Gmet_0356	hypothetical protein
gene-Gmet_0357	2441.72	1162.04	1.28517	0.000209415	Gmet_0357	lipoprotein%2C putative
gene-Gmet_0358	39.7	83.265	-0.892214	0.00796606	norM	sodium-driven efflux pump%2C MatE and MatE domain-containing
gene-Gmet_0359	129.61	73.19	1.06977	0.00241562	Gmet_0359	winged helix-turn-helix transcriptional regulator%2C MarR family
gene-Gmet_0360	35.305	19.93	1.14964	0.0679771	Gmet_0360	hypothetical protein
gene-Gmet_0361	137.495	110.735	0.501409	0.184517	Gmet_0361	oxidoreductase%2C short-chain dehydrogenase/reductase family
gene-Gmet_0362	329.065	690.03	-0.824571	0.0204212	ssb	single-strand-binding protein
gene-Gmet_0363	301.56	240.915	0.541677	0.115221	Gmet_0363	[acyl-]glycerolphosphate acyltransferase
gene-Gmet_0364	222.41	156.13	1.22369	0.0444183	Gmet_0364	hypothetical protein
gene-Gmet_0365	105.28	91.805	0.448819	0.271107	Gmet_0365	hypothetical protein
gene-Gmet_0366	67.305	76.005	-0.00095789	1	Gmet_0366	metal-dependent hydrolase%2C beta-lactamase superfamily
gene-Gmet_0367	73.425	105.005	-0.362671	0.381245	Gmet_0367	FtsK/SpoIIIE domain protein
gene-Gmet_0368	19.69	42.68	-0.700317	0.350124	Gmet_0368	hypothetical protein
gene-Gmet_0369	69.955	162.05	-1.0137	0.0021165	ehrS-2	Ech-hydrogenase-related complex%2C small subunit
gene-Gmet_0370	70.865	239.78	-1.54997	2.56335e-06	Gmet_0370	helix-turn-helix transcriptional regulator%2C IclR family
gene-Gmet_0371	254.44	268.78	0.106466	0.787524	ehrL-2	Ech-hydrogenase-related complex%2C large subunit
gene-Gmet_0372	34.93	87.625	-1.15993	0.00161541	ehrD-2	Ech-hydrogenase-related complex%2C HyfF-like integral membrane subunit
gene-Gmet_0373	19	92.22	-2.08169	8.43773e-08	ehrC-2	Ech-hydrogenase-related complex%2C HyfE-like integral membrane subunit
gene-Gmet_0374	53.99	157.57	-1.3601	6.63633e-05	ehrB-2	Ech-hydrogenase-related complex%2C NuoH-like integral membrane subunit
gene-Gmet_0375	114.675	162.095	-0.312961	0.388473	ehrA-2	Ech-hydrogenase-related complex%2C NuoL-like integral membrane subunit
gene-Gmet_0376	135.385	194.24	-0.328385	0.369384	rho	transcription termination factor Rho
gene-Gmet_0377	3946.41	3177.18	0.921338	0.0107109	rpmE	ribosomal protein L31
gene-Gmet_0378	515.075	599.75	-0.0127998	0.982683	thyX	thymidylate synthase%2C FAD-dependent
gene-Gmet_0379	141.67	223.52	-0.457782	0.219517	Gmet_0379	protein of unknown function DUF1385
gene-Gmet_0380	426.325	368.455	0.385945	0.329324	prfA	peptide chain release factor 1
gene-Gmet_0381	168.885	345.57	-0.859051	0.036122	hemK	peptide chain release factor methyltransferase
gene-Gmet_0382	283.25	227.995	0.479629	0.224929	murA	UDP-N-acetylglucosamine 1-carboxyvinyltransferase
gene-Gmet_0383	238.015	339.815	-0.320066	0.446947	hisGS	ATP phosphoribosyltransferase%2C short form
gene-Gmet_0384	400.345	522.805	-0.228205	0.62706	hisD	histidinol dehydrogenase
gene-Gmet_0385	227.325	310.9	-0.292412	0.540326	hisC	histidinol-phosphate aminotransferase
gene-Gmet_0386	445.295	633.37	-0.313495	0.526293	hisB	imidazoleglycerol-phosphate dehydratase
gene-Gmet_0387	531.63	626.19	-0.0388234	0.940621	hisH	imidazoleglycerol-phosphate synthase%2C glutamine amidotransferase subunit
gene-Gmet_0388	430.94	668.515	-0.440554	0.255257	hisA	phosphoribosylformimino-5-aminoimidazole carboxamide ribotide isomerase
gene-Gmet_0389	591.385	495.65	0.449669	0.216784	hisF	imidazoleglycerol-phosphate synthase%2C cyclase subunit
gene-Gmet_0390	147.78	221.405	-0.267218	0.573629	hisE	phosphoribosyl-ATP pyrophosphohydrolase
gene-Gmet_0391	3166.91	5475.15	-0.141119	0.70925	rpsU	ribosomal protein S21
gene-Gmet_0392	11357.5	6758.89	0.992152	0.0128459	yqeY	uncharacterized protein YqeY
gene-Gmet_0393	99.315	394.34	-1.76055	1.47484e-07	Gmet_0393	membrane protein implicated in colicin V production
gene-Gmet_0394	260.83	512.395	-0.796079	0.0250148	dnaG	DNA primase
gene-Gmet_0395	1788.12	743.705	1.44897	4.2419e-05	rpoD	RNA polymerase sigma-70 factor RpoD
gene-Gmet_0396	113.02	205.615	-0.61819	0.0734199	Gmet_0396	misacylated tRNA(Pro) deacylase%2C YbaK/ProX family
gene-Gmet_0397	283.52	317.115	0.0302633	0.949151	srtN	NAD-dependent protein deacetylase%2C Sir2 family
gene-Gmet_0398	54.635	105.385	-0.777215	0.0305792	rlmL	23S rRNA (2-N-methyl-G2445)-methyltransferase%2C putative
gene-Gmet_0399	80.695	71.745	0.374075	0.291209	yqfO	dimetal-binding protein YqfO
gene-Gmet_0400	683.525	768.025	0.0103084	0.991503	Gmet_0400	protein of unknown function DUF164
gene-Gmet_0401	53.375	140.78	-1.18755	0.00420095	Gmet_0401	hypothetical protein
gene-Gmet_0402	43.06	95.04	-0.862935	0.0695926	Gmet_0402	hypothetical protein
gene-Gmet_0403	6174.62	1684.05	2.1192	2.22328e-09	mraZ	cell division protein MraZ
gene-Gmet_0404	2133.24	1145.82	1.09503	0.00207214	rsmH	16S rRNA (N4-methyl-C1402)-methyltransferase
gene-Gmet_0405	1236.29	1313.76	0.229032	0.544828	ftsL	cell division septum formation protein FtsL%2C putative
gene-Gmet_0406	408.345	552.03	-0.250285	0.512764	ftsI	peptidoglycan transglycosylase and transpeptidase FtsI
gene-Gmet_0407	316.99	585.715	-0.706716	0.0497367	murE	UDP-N-acetylmuramylalanyl-D-glutamate--2%2C6-diaminopimelate ligase
gene-Gmet_0408	444.455	746.665	-0.567796	0.117715	murF	UDP-N-acetylmuramylalanyl-D-glutamyl-2%2C6-diaminopimelate--D-alanyl-D-alanine ligase
gene-Gmet_0409	130.365	388.36	-1.38706	3.64203e-05	mraY	UDP-N-acetylmuramyl-(pentapeptide)--undecaprenyl-phosphate N-acetylmuramyl-(pentapeptide)-phosphotransferase
gene-Gmet_0410	514.945	643.68	-0.138724	0.730532	murD	UDP-N-acetylmuramylalanine--D-glutamate ligase
gene-Gmet_0411	267.255	550.76	-0.854774	0.013817	ftsW	cell division protein FtsW
gene-Gmet_0412	396.2	640.67	-0.50526	0.166427	murG	UDP-N-acetylglucosamine--N-acetylmuramyl-(pentapeptide)-pyrophosphoryl-undecaprenol N-acetylglucosamine transferase
gene-Gmet_0413	408.745	634.115	-0.445592	0.22206	murC	UDP-N-acetylmuramate--alanine ligase
gene-Gmet_0414	394.425	618.365	-0.444077	0.216335	murB	UDP-N-acetylenolpyruvylglucosamine reductase
gene-Gmet_0415	297.785	740.445	-1.13046	0.00115945	ddl/ftsQ	D-alanine--D-alanine ligase%2C cell division protein FtsQ fusion
gene-Gmet_0416	361.755	1225.02	-1.57684	7.42268e-06	ftsA	cell division protein FtsA
gene-Gmet_0417	1210.33	3843.74	-1.47713	3.3722e-05	ftsZ	cell division protein FtsZ
gene-Gmet_0418	537.47	312.89	0.968533	0.00528021	Gmet_0418	radical SAM domain iron-sulfur cluster-binding oxidoreductase
gene-Gmet_0419	75.61	137.965	-0.646803	0.172593	shc-2	squalene cyclase
gene-Gmet_0420	341.97	342.59	0.231993	0.607648	Gmet_0420	transcriptional regulator%2C TetR family
gene-Gmet_0421	762.815	522.925	0.780154	0.060681	Gmet_0421	phospholipid-binding domain protein%2C putative
gene-Gmet_0422	1715.14	684.615	1.55755	0.000153398	Gmet_0422	oxidoreductase%2C short-chain dehydrogenase/reductase family
gene-Gmet_0423	95.835	159.595	-0.544985	0.11956	Gmet_0423	radical SAM domain iron-sulfur cluster-binding oxidoreductase
gene-Gmet_0424	249.245	324.925	0.0247381	0.976565	Gmet_0424	hypothetical protein
gene-Gmet_0425	60.56	423.825	-2.36678	2.88286e-06	Gmet_0425	hypothetical protein
gene-Gmet_0426	15.065	283.95	-4.06645	2.69033e-27	flhA	flagellar biogenesis protein FlhA
gene-Gmet_0427	13.675	422.7	-4.78171	4.82437e-32	flhF	flagellar biogenesis protein FlhF
gene-Gmet_0428	8.085	451.215	-5.65999	6.95309e-37	flhG	flagellar biogenesis ATPase FlhG
gene-Gmet_0429	7.615	383.365	-5.39884	2.18345e-37	fliA	RNA polymerase sigma-28 factor for flagellar operon
gene-Gmet_0430	11.305	802.45	-5.91218	1.19982e-42	flgF	flagellar basal body rod protein FlgF
gene-Gmet_0431	14.31	966.59	-5.87926	4.44292e-46	flgG	flagellar basal body rod protein FlgG
gene-Gmet_0432	39.4	1553.62	-5.07525	7.23209e-37	flgA	flagellar basal body P-ring formation protein FlgA
gene-Gmet_0433	13.465	407.08	-4.68671	2.71982e-32	flgH	flagellar L-ring lipoprotein FlgH
gene-Gmet_0434	12.115	501.82	-5.17848	9.00152e-38	flgI	flagellar P-ring protein FlgI
gene-Gmet_0435	68.205	2377.79	-4.82852	8.51303e-36	flgJ	flagellar rod-binding protein FlgJ
gene-Gmet_0436	45.88	2020.21	-5.0217	4.39081e-32	flgM	negative regulator of flagellin synthesis FlgM
gene-Gmet_0437	48.045	1544.38	-4.75449	2.24921e-35	flgN	flagellar biogenesis chaperone FlgN
gene-Gmet_0438	19.955	743.385	-5.02307	4.31301e-34	flgK	flagellar hook-associated protein FlgK
gene-Gmet_0439	15.415	1038.63	-5.86079	7.67691e-43	flgL	flagellar hook-filament junction protein FlgL
gene-Gmet_0440	60.225	1936.29	-4.50381	4.69151e-20	csrA	RNA-binding protein CsrA
gene-Gmet_0441	26.215	1208.87	-5.20078	1.01413e-23	fliW	flagellin-stabilizing protein FliW
gene-Gmet_0442	20.185	45242.1	-10.9445	9.1481e-92	fliC	flagellin
gene-Gmet_0443	69.285	90.095	-0.184303	0.626103	Gmet_0443	transposase of ISGme5%2C ISL3 family
gene-Gmet_0444	120.525	1426.04	-3.37091	2.88595e-20	fliD	flagellar filament cap protein FliD
gene-Gmet_0445	170.835	1738.21	-3.07256	2.14494e-15	fliS	flagellin export facilitator protein FliS
gene-Gmet_0446	160.37	1758.68	-3.19106	4.80206e-16	Gmet_0446	hypothetical protein
gene-Gmet_0447	11.97	86.175	-2.64133	2.44607e-13	Gmet_0447	protein of unknown function%2C DUF115 and TPR domain-containing
gene-Gmet_0448	20.185	63.925	-1.4893	5.97812e-06	Gmet_0448	hypothetical protein
gene-Gmet_0449	26.035	101.595	-1.77023	4.35259e-08	Gmet_0449	hypothetical protein
gene-Gmet_0450	39.025	98.725	-1.13107	0.000754823	Gmet_0450	oxidoreductase%2C putative
gene-Gmet_0451	30.39	107.4	-1.62673	1.96938e-06	Gmet_0451	uronate isomerase%2C putative
gene-Gmet_0452	29.52	64.8	-0.933107	0.00880566	Gmet_0452	hypothetical protein
gene-Gmet_0453	25.105	56.46	-0.970618	0.00669921	Gmet_0453	SAM-dependent methyltransferase%2C putative
gene-Gmet_0454	21.015	62.32	-1.39472	2.4674e-05	Gmet_0454	glycosyltransferase%2C SpsF domain-containing
gene-Gmet_0455	10.555	129.215	-3.40733	4.66331e-19	Gmet_0455	N-acetylneuraminate synthase family protein
gene-Gmet_0456	33.485	100.765	-1.41039	1.51544e-05	Gmet_0456	glycosyltransferase and SAM-dependent methyltransferase%2C putative
gene-Gmet_0457	52.405	150.86	-1.33308	7.15295e-05	Gmet_0457	UDP-2-acetamido-2%2C6-dideoxy-beta-L-arabino-4-hexulose 4-aminotransferase%2C putative
gene-Gmet_0458	57.425	154.615	-1.23774	0.00016406	pseB	UDP-N-acetylglucosamine 4%2C6-dehydratase and UDP-2-acetamido-2%2C6-dideoxy-alpha-D-xylo-4-hexulose 5-epimerase
gene-Gmet_0459	432.75	584.755	-0.234566	0.528206	Gmet_0459	PilZ domain protein
gene-Gmet_0460	28.395	450.62	-3.78953	1.32436e-25	motB	flagellar basal body stator protein MotB
gene-Gmet_0461	24	410.495	-3.92403	1.05598e-23	motA	flagellar basal body stator protein MotA
gene-Gmet_0462	18.82	203.05	-3.13338	5.0656e-07	flbD	flagellar protein FlbD
gene-Gmet_0463	2.23	1009.71	-8.18954	5.12351e-49	flaG	flagellar protein FlaG
gene-Gmet_0464	66.605	255.945	-1.74489	4.66114e-07	Gmet_0464	metal-dependent phosphohydrolase%2C HDOD domain-containing
gene-Gmet_0465	192.205	328.715	-0.555771	0.108557	engB	GTPase EngB
gene-Gmet_0466	358.915	152.61	1.45541	2.33729e-05	cobU	adenosylcobinamide kinase and adenosylcobinamide phosphate guanylyltransferase
gene-Gmet_0467	224.605	272.125	-0.0978338	0.817673	cobT	nicotinate-nucleotide--dimethylbenzimidazole phosphoribosyltransferase
gene-Gmet_0468	244.265	228.57	0.27518	0.529996	cobS	cobalamin-5'-phosphate synthase
gene-Gmet_0469	119.325	152.24	-0.159292	0.737222	cobC	adenosylcobalamin-5'-phosphate phosphatase%2C putative
gene-Gmet_0470	174.64	189.36	0.0419846	0.943037	cbiA	cob(II)yrinate a%2Cc-diamide synthase
gene-Gmet_0471	218.785	425.865	-0.814492	0.10553	thiC-2	4-amino-5-hydroxymethyl-2-methylpyrimidine-phosphate synthase
gene-Gmet_0472	196.915	314.095	-0.492564	0.265217	cbiM	cobalt ABC transporter%2C membrane protein CbiM
gene-Gmet_0473	289.065	207.695	0.867398	0.0284137	cbiN	cobalt ABC transporter%2C membrane protein CbiN
gene-Gmet_0474	127.705	202.61	-0.479872	0.240434	cbiQ	cobalt ABC transporter%2C membrane protein CbiQ
gene-Gmet_0475	392.135	252.215	0.821443	0.0249111	cbiO	cobalt ABC transporter%2C ATP-binding protein
gene-Gmet_0476	167.66	456.44	-1.17195	0.00149665	cbiX	sirohydrochlorin cobaltochelatase
gene-Gmet_0477	257.265	465.785	-0.653823	0.0789948	cbiC	cobalt-precorrin-8X methylmutase
gene-Gmet_0478	514.3	324.795	0.852779	0.0147706	cbiD	cobalt-precorrin-5B C1-methyltransferase
gene-Gmet_0479	353.185	217.525	1.02901	0.00425461	Gmet_0479	nucleotidyltransferase%2C putative
gene-Gmet_0480	379.46	353.45	0.402443	0.269586	Gmet_0480	protein of unknown function DUF86
gene-Gmet_0481	237.515	422.29	-0.648691	0.0735194	cbiET	cobalt-precorrin-6B C5%2CC15-methyltransferase and C12-decarboxylase
gene-Gmet_0482	47.245	100.125	-0.877733	0.011993	cbiL	cobalt-sirohydrochlorin C20-methyltransferase
gene-Gmet_0483	138.11	244.355	-0.637011	0.0916028	cbiF	cobalt-precorrin-4 C11-methyltransferase
gene-Gmet_0484	247.305	294.125	-0.0681681	0.8723	cbiG	cobalt-precorrin-5A hydrolase
gene-Gmet_0485	247.855	253.885	0.129619	0.755806	cbiH/cbiP	cobalt-precorrin-3 C17-methyltransferase and adenosylcobyric acid synthase
gene-Gmet_0486	47.445	98.625	-0.877593	0.0140168	cbiB	adenosylcobinamide-phosphate synthase
gene-Gmet_0487	40.595	65.05	-0.514011	0.18564	cobD	L-threonine-0-3-phosphate decarboxylase
gene-Gmet_0488	151.235	66.3	1.40564	5.60531e-05	Gmet_0488	transposase of ISGme8%2C IS110 family
gene-Gmet_0489	83.29	198.075	-1.0705	0.0021515	Gmet_0489	hypothetical protein
gene-Gmet_0490	72.46	220.055	-1.34231	0.000221933	Gmet_0490	protein of unknown function DUF296
gene-Gmet_0491	176.885	581.96	-1.52402	8.99232e-06	acdA	periplasmic divalent manganese/zinc-binding lipoprotein
gene-Gmet_0492	294.545	532.06	-0.656231	0.0620896	Gmet_0492	divalent manganese/zinc ABC transporter%2C ATP-binding protein
gene-Gmet_0493	17.64	80.19	-1.9815	4.74112e-07	Gmet_0493	divalent manganese/zinc ABC transporter%2C membrane protein
gene-Gmet_0494	102.51	193.745	-0.648122	0.0760215	nikR	nickel-binding domain transcriptional regulator
gene-Gmet_0495	414.71	486.08	0.0121785	0.984278	folK	2-amino-4-hydroxy-6-hydroxymethyldihydropteridine pyrophosphokinase
gene-Gmet_0496	104.95	180.705	-0.407991	0.373192	Gmet_0496	hypothetical protein
gene-Gmet_0497	176.64	552.925	-1.43583	5.4027e-05	Gmet_0497	transaldolase
gene-Gmet_0498	16.045	26.36	-0.467891	0.348323	Gmet_0498	hypothetical protein
gene-Gmet_0499	5.67	3.94	0.653403	0.4812	Gmet_0499	hypothetical protein
gene-Gmet_0500	12.05	22.15	-0.696666	0.130917	Gmet_0500	sensor histidine kinase%2C PAS domain-containing
gene-Gmet_0501	39.935	59.77	-0.294206	0.575705	Gmet_0501	response receiver
gene-Gmet_0502	326.255	295.09	0.361588	0.31281	Gmet_0502	membrane protein DedA
gene-Gmet_0503	318.78	648.055	-0.84334	0.0198154	Gmet_0503	CBS domain pair protein of unknown function%2C DRTGG and DHHA2 domain-containing
gene-Gmet_0504	263.39	578.215	-0.955432	0.00656747	metF-2	5-methyltetrahydrofolate--homocysteine S-methyltransferase and 5%2C10-methylenetetrahydrofolate reductase
gene-Gmet_0505	99.93	316.875	-1.40386	3.11153e-05	Gmet_0505	lipoprotein%2C putative
gene-Gmet_0506	3586.05	2622.02	0.935987	0.0057027	Gmet_0506	hypothetical protein
gene-Gmet_0507	548.215	758.455	-0.0950703	0.828726	Gmet_0507	stress-responsive alpha/beta-barrel domain protein%2C Dabb family
gene-Gmet_0508	1607.21	1389.05	0.882765	0.0663273	Gmet_0508	hypothetical protein
gene-Gmet_0509	625.67	1196.99	-0.719694	0.063312	Gmet_0509	peptidoglycan-binding inner membrane lipoprotein YiaD%2C OmpA family
gene-Gmet_0510	317.075	107.33	1.95068	0.00413628	Gmet_0510	hypothetical protein
gene-Gmet_0511	2773.16	1268.29	1.40283	0.000669546	Gmet_0511	molybdopterin-binding protein
gene-Gmet_0512	717.915	669.51	0.318603	0.420085	modA	molybdate ABC transporter%2C periplasmic molybdate-binding protein
gene-Gmet_0513	174.82	268.1	-0.395346	0.287188	modB	molybdate ABC transporter%2C membrane protein
gene-Gmet_0514	183.925	211.64	-0.00730922	0.993967	modC	molybdate ABC transporter%2C ATP-binding protein
gene-Gmet_0515	73.645	51.62	0.715787	0.0481701	Gmet_0515	membrane protein%2C putative
gene-Gmet_0516	29.315	54.445	-0.712836	0.095103	dsbD	thiol:disulfide interchange protein
gene-Gmet_0517	42.765	64.965	-0.319195	0.550539	trx-2	thioredoxin family protein
gene-Gmet_0518	74.605	120.545	-0.188394	0.833832	Gmet_0518	redox-active disulfide protein 2
gene-Gmet_0519	16.08	29.83	-0.680489	0.0902255	Gmet_0519	membrane protein DUF318
gene-Gmet_0520	23.79	41.945	-0.65456	0.115221	arsB	arsenite efflux pump
gene-Gmet_0521	24.92	54.005	-0.844423	0.0837674	arsC	arsenate reductase and protein tyrosine phosphatase
gene-Gmet_0522	179.695	196.54	0.175023	0.682199	Gmet_0522	helix-turn-helix transcriptional regulator%2C ArsR family
gene-Gmet_0523	45.665	254.21	-2.33022	9.79129e-07	Gmet_0523	ABC transporter%2C ATP-binding protein
gene-Gmet_0524	32.145	180.65	-2.3419	5.12405e-08	Gmet_0524	ABC transporter%2C membrane protein
gene-Gmet_0525	160.225	539.15	-1.55506	1.83137e-05	Gmet_0525	PAP2_like_6 family phosphatase
gene-Gmet_0526	54.27	522.73	-3.09251	2.24958e-17	Gmet_0526	sulfatase
gene-Gmet_0527	96.515	45.455	1.2828	0.000116193	Gmet_0527	sensor histidine kinase%2C HAMP domain-containing
gene-Gmet_0528	411.865	297.905	0.685305	0.0470052	czcR	winged-helix heavy metal transcriptional response regulator
gene-Gmet_0529	29.38	720.885	-4.46219	6.66469e-25	mcp40H-19	methyl-accepting chemotaxis sensory transducer%2C class 40H
gene-Gmet_0530	132.445	137.17	0.158549	0.68288	Gmet_0530	helix-turn-helix transcriptional regulator%2C LysR family
gene-Gmet_0531	22.44	56.465	-1.12353	0.00144872	Gmet_0531	rhodanese homology domain pair protein
gene-Gmet_0532	12.49	68.175	-2.23416	4.94472e-10	Gmet_0532	outer membrane channel%2C putative
gene-Gmet_0533	47.7	154.385	-1.33795	0.00249514	Gmet_0533	hypothetical protein
gene-Gmet_0534	5.96	39.835	-2.46589	5.42068e-08	Gmet_0534	cytochrome c
gene-Gmet_0535	10.735	23.435	-0.771802	0.498214	Gmet_0535	hypothetical protein
gene-Gmet_0536	188.995	90.88	1.23665	0.000192049	cbcM	menaquinol oxidoreductase complex Cbc6%2C lipoprotein cytochrome c subunit
gene-Gmet_0537	260.44	145.8	1.00813	0.00584094	cbcN	menaquinol oxidoreductase complex Cbc6%2C cytochrome c subunit
gene-Gmet_0538	146.95	134.415	0.398584	0.325657	cbcO	menaquinol oxidoreductase complex Cbc6%2C iron-sulfur cluster-binding subunit%2C putative
gene-Gmet_0539	69.64	72.545	0.16283	0.68345	cbcP	menaquinol oxidoreductase complex Cbc6%2C cytochrome b subunit%2C putative
gene-Gmet_0541	62.765	82.905	-0.205903	0.601274	cbcR	menaquinol oxidoreductase complex Cbc6%2C lipoprotein cytochrome c subunit
gene-Gmet_0542	15.765	20.185	-0.161721	0.848948	Gmet_0542	hypothetical protein
gene-Gmet_0543	46.455	142.66	-1.21905	0.00903827	dhc2	cytochrome c
gene-Gmet_0544	125.765	110.135	0.403755	0.255257	Gmet_0544	(R)-2-hydroxyacyl-CoA dehydratase-radicalizing ATPase
gene-Gmet_0545	121.425	139.96	0.00632882	0.999492	Gmet_0545	(R)-2-hydroxyacyl-CoA dehydratase
gene-Gmet_0546	151.515	302.235	-0.695291	0.0713345	Gmet_0546	hypothetical protein
gene-Gmet_0547	183.32	239.495	-0.176137	0.653209	murI	glutamate racemase
gene-Gmet_0548	88.06	127.96	-0.3118	0.406169	Gmet_0548	germane superfamily protein
gene-Gmet_0549	150.7	197.3	-0.228155	0.590088	metH	5-methyltetrahydrofolate--homocysteine S-methyltransferase%2C cobalamin-dependent
gene-Gmet_0550	272.59	169.465	0.953198	0.0113696	Gmet_0550	hypothetical protein
gene-Gmet_0551	680.585	586.7	0.406545	0.31281	tklA	transketolase%2C A protein
gene-Gmet_0552	337.87	430.265	-0.167778	0.68607	tklB	transketolase%2C B protein
gene-Gmet_0553	142.45	192.31	-0.225646	0.574213	tklG	type II secretion system pseudopilin TklG
gene-Gmet_0554	64.595	84.99	-0.234077	0.570778	Gmet_0554	sensor histidine kinase%2C HAMP domain-containing%2C putative heme-binding site
gene-Gmet_0555	450.325	211.605	1.27849	0.00018483	Gmet_0555	sigma-54-dependent transcriptional response regulator
gene-Gmet_0556	555.22	983.065	-0.628903	0.104358	Gmet_0556	NHL repeat domain protein
gene-Gmet_0557	309.255	609.9	-0.746232	0.0802292	omcP	cytochrome c
gene-Gmet_0558	105.625	910.3	-2.89201	4.55227e-11	omcO	cytochrome c
gene-Gmet_0559	140.645	278.855	-0.790482	0.0336077	Gmet_0559	hypothetical protein
gene-Gmet_0560	78.295	209.305	-1.20933	0.000316189	Gmet_0560	hypothetical protein
gene-Gmet_0561	1158.47	432.005	1.65401	6.05767e-07	Gmet_0561	lipoprotein%2C putative
gene-Gmet_0562	82.15	84.92	0.155588	0.676254	Gmet_0562	ResB-like family cytochrome c
gene-Gmet_0563	301.59	358.42	-0.0530612	0.904508	Gmet_0563	membrane protein DUF318
gene-Gmet_0564	245.325	640.13	-1.04971	0.00254241	Gmet_0564	cupin superfamily barrel domain protein
gene-Gmet_0565	130.875	459.455	-1.49274	0.000166533	Gmet_0565	hypothetical protein
gene-Gmet_0566	135.315	400.96	-1.36576	7.25415e-05	Gmet_0566	radical SAM domain iron-sulfur cluster-binding oxidoreductase
gene-Gmet_0567	46.32	126.9	-1.23835	0.000215123	Gmet_0567	iron-sulfur cluster-binding oxidoreductase
gene-Gmet_0568	121.375	190.595	-0.438393	0.219512	Gmet_0568	ABC transporter%2C periplasmic substrate-binding lipoprotein
gene-Gmet_0569	331.335	375.395	0.0578693	0.89208	Gmet_0569	hypothetical protein
gene-Gmet_0570	86.535	183.775	-0.875103	0.0115258	Gmet_0570	membrane protein%2C putative
gene-Gmet_0571	433.15	373.33	0.418233	0.328423	Gmet_0571	cytochrome c
gene-Gmet_0572	104.635	53.16	1.20905	0.0105815	Gmet_0572	ResB-like family cytochrome c
gene-Gmet_0573	108.425	68.395	0.900612	0.0300342	Gmet_0573	ResC/HemX-like cytochrome c
gene-Gmet_0574	40.32	9.595	2.32174	0.000418802	Gmet_0574	lipoprotein%2C putative
gene-Gmet_0575	9.44	159.62	-3.9077	1.81063e-23	Gmet_0575	cytochrome c
gene-Gmet_0576	71.555	199.315	-1.28923	0.00027661	Gmet_0576	cytochrome c
gene-Gmet_0577	63.75	172.155	-1.20941	0.0013673	Gmet_0577	hypothetical protein
gene-Gmet_0578	32.005	87.17	-1.25596	0.00019691	Gmet_0578	ResB-like family cytochrome c
gene-Gmet_0579	36.54	88.875	-1.05791	0.00294724	Gmet_0579	ResC/HemX-like cytochrome c
gene-Gmet_0580	106.77	577.11	-2.23671	1.01541e-09	Gmet_0580	cytochrome c
gene-Gmet_0581	53.75	657.99	-3.41279	1.3512e-16	omcN	lipoprotein cytochrome c
gene-Gmet_0582	174.945	248.855	-0.284374	0.514525	Gmet_0582	ankyrin repeat protein
gene-Gmet_0583	34.245	58.5	-0.57357	0.110872	Gmet_0583	spermine/spermidine synthase-related protein
gene-Gmet_0584	322.8	57.32	2.66932	5.0767e-15	Gmet_0584	TPR domain protein
gene-Gmet_0585	117.785	32.925	2.02467	5.10124e-10	Gmet_0585	ADP-heptose--lipopolysaccharide heptosyltransferase%2C putative
gene-Gmet_0586	86.135	48.585	1.00714	0.00322733	Gmet_0586	iron-sulfur cluster-binding oxidoreductase
gene-Gmet_0587	48.58	29.475	0.87681	0.0396851	Gmet_0587	radical SAM domain iron-sulfur cluster-binding oxidoreductase
gene-Gmet_0588	17.59	36.895	-0.895568	0.0123219	Gmet_0588	TPR domain protein
gene-Gmet_0589	14.23	25.96	-0.681297	0.179614	Gmet_0589	GDP-mannose--undecaprenyl-phosphate mannosyltransferase%2C putative
gene-Gmet_0590	121.655	197.645	-0.497313	0.151053	Gmet_0590	hypothetical protein
gene-Gmet_0591	55.19	135.035	-1.10416	0.00101227	Gmet_0591	hypothetical protein
gene-Gmet_0592	139.835	128.01	0.327933	0.37116	Gmet_0592	ResB-like family cytochrome c
gene-Gmet_0593	281.41	254.395	0.388446	0.3249	Gmet_0593	lipoprotein%2C putative
gene-Gmet_0594	93.79	208.13	-0.937145	0.0102998	Gmet_0594	ResC/HemX-like cytochrome c
gene-Gmet_0595	134.18	184.775	-0.296286	0.486575	Gmet_0595	acyl-protein synthetase
gene-Gmet_0596	245.95	148.8	1.01944	0.00413628	Gmet_0596	hypothetical protein
gene-Gmet_0597	84.42	272.065	-1.50709	6.40705e-06	Gmet_0597	anaerobic magnesium-protoporphyrin IX monomethyl ester oxidative cyclase-related enzyme
gene-Gmet_0598	134.095	934.195	-2.62796	6.73346e-13	Gmet_0598	cytochrome c
gene-Gmet_0600	73.81	225.02	-1.42718	4.25474e-05	Gmet_0600	cytochrome c
gene-Gmet_0601	110.24	363.4	-1.53825	2.33371e-05	Gmet_0601	cytochrome c
gene-Gmet_0602	367.95	673.535	-0.67837	0.0558169	leuB	3-isopropylmalate/3-methylmalate dehydrogenase
gene-Gmet_0603	413.105	964.4	-1.04311	0.00625432	asd-2	aspartate-4-semialdehyde dehydrogenase
gene-Gmet_0604	196.975	280.52	-0.330315	0.390177	asd-1	aspartate-4-semialdehyde dehydrogenase
gene-Gmet_0605	92.225	129.155	-0.293486	0.454033	truA	tRNA pseudouridines 38%2C39%2C40 synthase
gene-Gmet_0606	960.49	826.515	0.478865	0.23371	rplM	ribosomal protein L13
gene-Gmet_0607	1901.42	3951.61	-0.777807	0.0292052	rpsI	ribosomal protein S9
gene-Gmet_0608	657.535	338.115	1.16216	0.00119603	argC	N-acetyl-glutamyl-5-phosphate reductase
gene-Gmet_0609	167.025	73.74	1.37261	4.53139e-05	Gmet_0609	radical SAM domain iron-sulfur cluster-binding oxidoreductase with cobalamin-binding-like domain
gene-Gmet_0611	670.325	2180.78	-1.51954	2.82957e-05	tuf-2	translation elongation factor Tu
gene-Gmet_0612	136.89	465.775	-0.65141	0.466456	rpmG	ribosomal protein L33
gene-Gmet_0613	205.75	909.65	-1.42928	0.00711874	secE	preprotein translocase%2C SecE subunit
gene-Gmet_0614	622.545	891.99	-0.304136	0.468894	nusG	transcription elongation factor NusG
gene-Gmet_0615	649.61	1550.98	-1.00471	0.00727117	rplK	ribosomal protein L11
gene-Gmet_0616	1112.23	2526.12	-0.99772	0.0170516	rplA	ribosomal protein L1
gene-Gmet_0617	893.235	3666.32	-1.83032	4.48659e-05	rplJ	ribosomal protein L10
gene-Gmet_0618	1175.48	5479.32	-1.95413	2.45795e-05	rplL	ribosomal protein L7/L12
gene-Gmet_0619	293.3	1174.15	-1.87592	0.000218376	rpoB	DNA-directed RNA polymerase%2C beta subunit
gene-Gmet_0620	516.85	1559.36	-1.45992	0.00186738	rpoC	DNA-directed RNA polymerase%2C beta-prime subunit
gene-Gmet_0621	1646.11	2308.55	-0.202307	0.607688	rpsL	ribosomal protein S12
gene-Gmet_0622	1594.06	1517.85	0.316421	0.412802	rpsG	ribosomal protein S7
gene-Gmet_0623	1210.74	2176.49	-0.672888	0.0710825	fusA-3	translation elongation factor G
gene-Gmet_0624	1955.63	4361.76	-0.988344	0.0147706	tuf-1	translation elongation factor Tu
gene-Gmet_0625	920.13	1583.6	-0.436856	0.224979	rpsJ	ribosomal protein S10
gene-Gmet_0626	1260.2	2812.32	-0.95433	0.0104891	rplC	ribosomal protein L3
gene-Gmet_0627	1335.3	1937.22	-0.332954	0.407278	rplD	ribosomal protein L4
gene-Gmet_0628	1714.33	1165.88	0.946177	0.0121842	rplW	ribosomal protein L23
gene-Gmet_0629	2386.99	3522.91	-0.376895	0.366931	rplB	ribosomal protein L2
gene-Gmet_0630	1683.32	2304.22	-0.0575567	0.898403	rpsS	ribosomal protein S19
gene-Gmet_0631	2476.59	3087.3	0.000387768	1	rplV	ribosomal protein L22
gene-Gmet_0632	1997.4	2650.1	-0.201588	0.623118	rpsC	ribosomal protein S3
gene-Gmet_0633	3270.49	3480.39	0.165248	0.688375	rplP	ribosomal protein L16
gene-Gmet_0634	2856.68	2376.72	1.00127	0.00421629	rpmC	ribosomal protein L29
gene-Gmet_0635	3226.99	2305.54	0.929424	0.00750037	rpsQ	ribosomal protein S17
gene-Gmet_0636	2767.61	2037.09	0.728092	0.0554835	rplN	ribosomal protein L14
gene-Gmet_0637	2636.14	2006.07	0.720975	0.0429293	rplX	ribosomal protein L24
gene-Gmet_0638	1894.95	1861.21	0.248473	0.529268	rplE	ribosomal protein L5
gene-Gmet_0639	1863.95	2258.09	0.430234	0.265558	rpsN	ribosomal protein S14
gene-Gmet_0640	3015.41	2908.07	0.31945	0.415179	rpsH	ribosomal protein S8
gene-Gmet_0641	3125.99	2613.26	0.478398	0.214254	rplF	ribosomal protein L6
gene-Gmet_0642	3540.65	2469.91	0.809529	0.0252484	rplR	ribosomal protein L18
gene-Gmet_0643	1658.35	2216.48	-0.183535	0.654582	rpsE	ribosomal protein S5
gene-Gmet_0644	1279.54	1229.13	0.810714	0.0349773	rpmD	ribosomal protein L30
gene-Gmet_0645	3484.36	3898.45	0.08663	0.833832	rplO	ribosomal protein L15
gene-Gmet_0646	715.225	846.105	-0.0510512	0.909822	secY	preprotein translocase%2C SecY subunit
gene-Gmet_0647	670.5	892.065	-0.1976	0.616049	adk	adenylate kinase
gene-Gmet_0648	351.13	562.155	-0.472246	0.211952	map	methionine aminopeptidase%2C type I
gene-Gmet_0650	379.815	1089.3	-1.23165	0.000219527	rpsM	ribosomal protein S13
gene-Gmet_0651	641.215	2521.39	-1.70229	4.14285e-07	rpsK	ribosomal protein S11
gene-Gmet_0652	663.25	2232.66	-1.54336	1.67853e-05	rpsD	ribosomal protein S4
gene-Gmet_0653	664.255	1704.63	-1.18327	0.00205854	rpoA	DNA-directed RNA polymerase%2C alpha subunit
gene-Gmet_0654	681.135	1861.41	-1.23337	0.0014198	rplQ	ribosomal protein L17
gene-Gmet_0655	19.84	39.685	-0.814592	0.0495265	ybhR-1	ABC transporter%2C membrane protein
gene-Gmet_0656	17.84	36.635	-0.862356	0.0295308	ybhS-1	ABC transporter%2C membrane protein
gene-Gmet_0657	184.685	132.095	0.690673	0.0448102	ybhF-C1	ABC transporter%2C ATP-binding protein
gene-Gmet_0658	152.485	154.485	0.17933	0.626103	ybhF-N1	ABC transporter%2C ATP-binding protein
gene-Gmet_0659	389.245	309.865	0.526157	0.127462	ybhG-1	efflux pump%2C RND family%2C membrane fusion protein
gene-Gmet_0660	56.11	48.375	0.473134	0.332344	gnfR	nitrogen fixation transcript antitermination response regulator%2C ANTAR domain-containing
gene-Gmet_0661	76.63	167.03	-0.97069	0.0120973	carB-2	carbamyl-phosphate synthase%2C large subunit%2C glutamine-dependent
gene-Gmet_0662	3.01	21.64	-2.76514	0.000419269	nifH	nitrogenase iron protein
gene-Gmet_0663	9.74	47.955	-2.17278	2.07091e-05	nifD	nitrogenase molybdenum-iron protein%2C alpha chain
gene-Gmet_0664	14.55	60.135	-1.91382	9.10015e-05	nifK	nitrogenase molybdenum-iron protein%2C beta chain
gene-Gmet_0665	35.71	37.32	0.153271	0.73924	Gmet_0665	hypothetical protein
gene-Gmet_0666	74.39	81.815	0.0683521	0.877179	Gmet_0666	sensor histidine kinase%2C PAS and PAS domain-containing
gene-Gmet_0667	800.97	1943.48	-1.06722	0.00434848	Gmet_0667	rubrerythrin
gene-Gmet_0668	439.16	1890.14	-1.87024	5.84359e-08	Gmet_0668	rubrerythrin
gene-Gmet_0669	4.78	9.6	-0.889135	0.0837674	nifEN	nitrogenase molybdenum-iron cofactor biosynthesis protein NifEN
gene-Gmet_0670	151.235	66.3	1.40563	5.66556e-05	Gmet_0670	transposase of ISGme8%2C IS110 family
gene-Gmet_0671	19.515	62.885	-1.43443	0.0123219	nifX	nitrogenase molybdenum-iron cofactor biosynthesis protein NifX
gene-Gmet_0672	44.66	73.56	-0.235393	0.790647	fdxN	nitrogenase-associated ferredoxin
gene-Gmet_0673	26.575	56.785	-0.717618	0.212175	nifB	nitrogenase molybdenum-iron cofactor biosynthesis protein NifB
gene-Gmet_0674	11.3	30.385	-1.26965	0.00579306	draT	NAD(+)--nitrogenase ADP-D-ribosyltransferase
gene-Gmet_0675	78.055	112.73	-0.371494	0.340158	Gmet_0675	hypothetical protein
gene-Gmet_0676	65.63	94.975	-0.349545	0.327844	Gmet_0676	DNA methyltransferase%2C putative
gene-Gmet_0677	170.695	316.615	-0.559401	0.124774	Gmet_0677	toxin%2C RelE family
gene-Gmet_0678	346.63	450.375	-0.0146791	0.987353	Gmet_0678	antitoxin%2C Phd family
gene-Gmet_0679	491.37	288.69	0.960946	0.0166033	Gmet_0679	cytochrome c
gene-Gmet_0680	14.575	21.27	-0.324353	0.578038	draG	ADP-ribosyl-(nitrogenase)-activating glycohydrolase
gene-Gmet_0681	2.285	5.525	-0.891685	0.214254	Gmet_0681	nitrogenase molybdenum-iron cofactor biosynthesis radical SAM domain iron-sulfur cluster-binding oxidoreductase
gene-Gmet_0682	5.175	6.58	-0.167881	0.877041	Gmet_0682	acetyltransferase%2C GNAT family
gene-Gmet_0683	401.55	646.55	-0.482719	0.165771	etfB-1	electron transfer flavoprotein%2C beta subunit
gene-Gmet_0684	211.06	376.975	-0.651159	0.0639694	etfA-1	electron transfer flavoprotein%2C alpha subunit
gene-Gmet_0685	165.815	434.76	-1.24036	0.00296775	Gmet_0685	electron transfer flavoprotein-associated cytochrome b and CCG domain pair iron-sulfur cluster-binding oxidoreductase
gene-Gmet_0686	340.135	242.385	0.715571	0.0381157	Gmet_0686	hypothetical protein
gene-Gmet_0687	56.545	71.06	-0.123492	0.74861	Gmet_0687	sensor histidine kinase
gene-Gmet_0688	213.89	244.54	0.014537	0.981782	Gmet_0688	winged helix transcriptional response regulator
gene-Gmet_0689	5.615	8.17	-0.314822	0.696972	Gmet_0689	hypothetical protein
gene-Gmet_0690	1.395	6.81	-2.17453	0.0258226	Gmet_0690	undecaprenyl diphosphate phosphatase%2C putative
gene-Gmet_0691	770.945	352.785	1.44492	1.86599e-05	Gmet_0691	cupin superfamily barrel domain protein
gene-Gmet_0692	42.68	10.77	2.15059	8.69769e-08	nifV	homocitrate synthase
gene-Gmet_0693	15.115	73.85	-2.15748	0.00039167	Gmet_0693	hypothetical protein
gene-Gmet_0694	26.595	79.685	-1.29694	0.0224466	glnK	nitrogen regulatory protein P-II
gene-Gmet_0695	46.67	200.235	-1.94248	1.96982e-05	amtB	ammonium transporter
gene-Gmet_0696	98.74	109.345	0.0873226	0.857595	gnfK	nitrogen fixation transcript antitermination sensor histidine kinase
gene-Gmet_0697	377.505	227.77	0.939498	0.0055688	hisN	histidinol-phosphate phosphatase%2C putative
gene-Gmet_0698	204.44	815.97	-1.82814	2.95505e-06	metC-1	cystathionine gamma-synthase/beta-lyase
gene-Gmet_0699	468.965	1017.46	-0.949735	0.0169825	metC-2	cystathionine gamma-synthase/beta-lyase
gene-Gmet_0700	280.545	297.54	0.0997688	0.803565	Gmet_0700	sensor diguanylate cyclase/phosphodiesterase%2C HAMP and PAS domain-containing
gene-Gmet_0701	320.81	136.125	1.43949	9.55245e-05	Gmet_0701	sensor histidine kinase%2C HAMP domain-containing
gene-Gmet_0702	183.53	129.695	0.695594	0.0421845	Gmet_0702	sigma-54-dependent transcriptional response regulator
gene-Gmet_0703	29.1	123.84	-1.62677	0.147944	Gmet_0703	hypothetical protein
gene-Gmet_0704	29.5	244.92	-2.47204	5.56527e-06	Gmet_0704	hypothetical protein
gene-Gmet_0705	111.015	549.76	-2.14076	1.45297e-07	Gmet_0705	membrane protein%2C putative
gene-Gmet_0706	154.165	193.615	-0.124096	0.747374	Gmet_0706	hypothetical protein
gene-Gmet_0707	621.15	323.91	1.13727	0.0013522	glgA-1	glycogen synthase
gene-Gmet_0708	141.355	151.44	0.109792	0.787524	Gmet_0708	transposase of ISGme9%2C IS481 family
gene-Gmet_0709	65.28	80.49	-0.0673635	0.880315	Gmet_0709	protein of unknown function DUF2721
gene-Gmet_0710	116.575	219.48	-0.71364	0.0412903	aguB	N-carbamylputrescine amidohydrolase
gene-Gmet_0711	77.98	81.525	0.125076	0.7465	aguA	agmatine deiminase%2C putative
gene-Gmet_0712	52.2	282.05	-2.2631	1.15733e-10	mcp40H-4	methyl-accepting chemotaxis sensory transducer%2C class 40H
gene-Gmet_0713	154.045	91.64	0.925633	0.00725468	Gmet_0713	sensor histidine kinase%2C PAS domain-containing
gene-Gmet_0714	160.84	311.785	-0.754126	0.0332725	nudC	NADH pyrophosphatase
gene-Gmet_0715	85.665	153.99	-0.593655	0.108439	Gmet_0715	membrane protein%2C putative
gene-Gmet_0716	35.86	66.925	-0.711218	0.0341216	Gmet_0716	hypothetical protein
gene-Gmet_0717	19.46	56.25	-1.27236	0.00354891	Gmet_0717	hypothetical protein
gene-Gmet_0718	22.69	17.645	0.651537	0.475758	Gmet_0718	hypothetical protein
gene-Gmet_0719	3.49	493.26	-6.9129	3.15248e-51	Gmet_0719	hypothetical protein
gene-Gmet_0720	213.56	229.68	0.104285	0.812036	Gmet_0720	protein of unknown function DUF2156
gene-Gmet_0721	59.03	70.34	-0.0472781	0.909822	Gmet_0721	SAM-dependent methyltransferase%2C putative
gene-Gmet_0722	59.605	246.78	-1.84135	2.91783e-05	Gmet_0722	SEC-C motif domain protein
gene-Gmet_0723	151.235	66.3	1.40563	5.62818e-05	Gmet_0723	transposase of ISGme8%2C IS110 family
gene-Gmet_0724	88.93	34.385	1.57651	4.66733e-06	Gmet_0724	ribonuclease Z-related hydrolase
gene-Gmet_0725	485.895	142.365	2.05487	2.04788e-09	Gmet_0725	PilZ domain protein
gene-Gmet_0726	440.105	72.375	2.82378	3.93501e-14	Gmet_0726	hydrolase or acyltransferase%2C alpha/beta fold family
gene-Gmet_0727	1107.33	219.915	2.60997	2.54692e-13	Gmet_0727	protein of unknown function UPF0047
gene-Gmet_0728	1076.15	288.87	2.15949	3.22084e-09	Gmet_0728	TPR domain protein
gene-Gmet_0729	127.395	87.395	0.755484	0.036005	sucC-1	succinyl-CoA synthetase%2C beta subunit
gene-Gmet_0730	144.655	119.675	0.494594	0.192796	sucD-1	succinyl-CoA synthetase%2C alpha subunit
gene-Gmet_0731	234.23	151.485	0.83222	0.019923	Gmet_0731	sensor histidine kinase%2C PAS domain-containing
gene-Gmet_0732	348.17	850.73	-1.11525	0.00430332	Gmet_0732	amino acid aminotransferase%2C putative
gene-Gmet_0733	54.695	78.075	-0.308613	0.42635	Gmet_0733	cytochrome c
gene-Gmet_0734	55.705	47.305	0.509685	0.340158	pilV-1	type IV pilus minor pilin PilV
gene-Gmet_0735	64.42	57.55	0.345338	0.353284	pilW-1	type IV pilus minor pilin PilW
gene-Gmet_0736	39.855	62.155	-0.425394	0.390905	pilX-1	type IV pilus minor pilin PilX
gene-Gmet_0737	41.11	83.325	-0.852011	0.0219966	pilY1-1	type IV pilus assembly protein PilY1
gene-Gmet_0738	1496.57	189.475	3.18674	6.79236e-17	Gmet_0738	nucleotidyltransferase DUF294%2C putative
gene-Gmet_0739	275.34	286.795	0.132047	0.7465	aplA	sodium/solute symporter family protein
gene-Gmet_0740	650.29	757.345	0.125818	0.769206	Gmet_0740	protein of unknown function DUF485
gene-Gmet_0741	588.885	828.605	-0.262016	0.592478	Gmet_0741	helix-turn-helix transcriptional regulator%2C IclR family
gene-Gmet_0742	67.16	62.215	0.393802	0.373066	Gmet_0742	lipoprotein%2C putative
gene-Gmet_0743	299.79	391.465	-0.184173	0.627668	Gmet_0743	protein of unknown function DUF28
gene-Gmet_0744	199.81	227.96	0.0378349	0.933151	ruvC	crossover junction endodeoxyribonuclease RuvC
gene-Gmet_0745	136.99	149.215	0.0807525	0.846638	ruvA	Holliday junction DNA helicase RuvA
gene-Gmet_0746	56.895	90.995	-0.4981	0.174483	ruvB	Holliday junction DNA helicase RuvB
gene-Gmet_0747	8.61	20.855	-1.06729	0.0332937	hda	DnaA regulatory inactivator Hda
gene-Gmet_0748	298.635	130.345	1.40957	2.01809e-05	Gmet_0748	PEP motif-containing protein%2C putative exosortase substrate
gene-Gmet_0749	5.9	72.975	-3.45004	6.601e-21	Gmet_0749	serine protease%2C subtilase family
gene-Gmet_0750	500.015	106.615	2.46791	5.80903e-09	fnr-2	transcriptional regulator%2C Crp/Fnr family
gene-Gmet_0751	86.565	161.41	-0.701801	0.057755	Gmet_0751	serine protease%2C subtilase family
gene-Gmet_0752	933.22	259.32	2.07204	7.20675e-10	Gmet_0752	protein of unknown function DUF208
gene-Gmet_0753	82.265	69.045	0.794833	0.283067	Gmet_0753	hypothetical protein
gene-Gmet_0754	109.945	305.96	-1.28015	0.00016863	Gmet_0754	flotillin band_7_5 domain protein
gene-Gmet_0755	35.725	117.865	-1.48287	4.25474e-05	Gmet_0755	hypothetical protein
gene-Gmet_0757	20.66	44.745	-0.92067	0.0123669	Gmet_0757	hypothetical protein
gene-Gmet_0758	35.31	39.37	0.0299345	0.970622	Gmet_0758	hypothetical protein
gene-Gmet_0759	3231.32	1409.01	1.52807	1.69016e-05	Gmet_0759	phasin superfamily protein
gene-Gmet_0760	574.56	453.505	0.53783	0.148625	Gmet_0760	quinone biosynthesis kinase AarF%2C putative
gene-Gmet_0761	925.415	585.53	0.85282	0.0176008	Gmet_0761	iron-sulfur cluster-binding oxidoreductase
gene-Gmet_0762	2327.19	1325.34	1.04162	0.00862468	Gmet_0762	response receiver
gene-Gmet_0763	185.385	80.12	1.39351	3.46991e-05	Gmet_0763	sensor sigma-54-dependent transcriptional regulator%2C GAF and GAF domain-containing
gene-Gmet_0764	44.285	47.845	0.0881026	0.833832	Gmet_0764	hypothetical protein
gene-Gmet_0765	43.575	50.015	0.0393338	0.970711	Gmet_0765	metal-dependent hydrolase%2C beta-lactamase superfamily
gene-Gmet_0766	104.955	211.27	-0.828348	0.0370536	Gmet_0766	glycosyltransferase
gene-Gmet_0767	129.145	229.35	-0.66796	0.102791	Gmet_0767	protein of unknown function DUF853
gene-Gmet_0769	578.415	191.46	1.87461	0.000268808	Gmet_0769	long-chain acyl-CoA thioesterase%2C BFIT_BACH family
gene-Gmet_0770	725.08	350.15	1.27007	0.00444615	ppsA	phosphoenolpyruvate synthase
gene-Gmet_0771	909.825	1060.95	0.0137382	0.983598	wrbA	NAD(P)H:quinone oxidoreductase flavoprotein WrbA
gene-Gmet_0773	92.38	224.975	-1.08859	0.00173316	Gmet_0773	diguanylate cyclase%2C CAP_ED domain-containing
gene-Gmet_0774	366.585	701.98	-0.713676	0.0420348	Gmet_0774	carbonic anhydrase%2C beta-family%2C clade D
gene-Gmet_0775	553.675	173.985	1.88563	2.60248e-06	Gmet_0775	peptidoglycan-binding outer membrane protein%2C OMP_b-brl%2C OmpA and OmpA domain-containing
gene-Gmet_0776	121.62	218.66	-0.691222	0.116188	Gmet_0776	sigma-54-dependent transcriptional response regulator
gene-Gmet_0777	68.87	79.16	-0.0314178	0.948168	Gmet_0777	sensor histidine kinase%2C HAMP and PAS domain-containing
gene-Gmet_0778	478.39	197.155	1.55234	5.29517e-05	cheY-11	response receiver CheY
gene-Gmet_0779	538.85	175.155	1.84561	1.70153e-05	Gmet_0779	hypothetical protein
gene-Gmet_0780	450.725	314.475	0.710528	0.0506377	cheBR	protein glutamate methylesterase CheB and methyltransferase CheR
gene-Gmet_0781	175.19	211.985	-0.0791761	0.842551	Gmet_0781	periplasmic solute-binding protein
gene-Gmet_0782	53.505	60.81	-0.00551843	0.999599	Gmet_0782	sensor diguanylate cyclase/phosphodiesterase%2C S-box-containing
gene-Gmet_0783	49.14	19.505	1.5472	4.24377e-05	Gmet_0783	PEP motif-containing outer membrane channel%2C putative exosortase substrate
gene-Gmet_0784	310.04	760.63	-1.08043	0.00165525	Gmet_0784	organic solvent tolerance ABC transporter%2C periplasmic substrate-binding protein
gene-Gmet_0785	380.765	887.365	-1.04495	0.00411472	Gmet_0785	efflux pump%2C RND family%2C outer membrane protein
gene-Gmet_0786	313.225	451.23	-0.272102	0.459084	Gmet_0786	ABC transporter%2C periplasmic substrate-binding protein%2C MCE family
gene-Gmet_0787	428.9	419.35	0.235701	0.529996	Gmet_0787	organic solvent tolerance ABC transporter%2C ATP-binding protein
gene-Gmet_0788	376.5	449.745	-0.0460612	0.914361	Gmet_0788	ABC transporter%2C membrane protein of unknown function DUF140
gene-Gmet_0789	79.165	110.295	-0.276594	0.468385	Gmet_0789	aldehyde dehydrogenase family 11 protein
gene-Gmet_0790	1181.88	454.85	1.60571	5.3114e-05	Gmet_0790	dienelactone hydrolase family protein
gene-Gmet_0791	429.465	275.395	0.893933	0.0210207	Gmet_0791	lipoprotein%2C putative
gene-Gmet_0792	929.34	566.845	0.963104	0.00828449	Gmet_0792	hypothetical protein
gene-Gmet_0793	4.525	438.66	-6.32397	4.24679e-44	Gmet_0793	hypothetical protein
gene-Gmet_0794	150.665	252.02	-0.547634	0.120152	rsgA	ribosome small subunit biogenesis GTPase RsgA
gene-Gmet_0795	146.38	161.31	0.0593591	0.884807	Gmet_0795	SAM-dependent methyltransferase%2C putative
gene-Gmet_0796	120.65	155.915	-0.160034	0.668881	Gmet_0796	SCP-like extracellular protein
gene-Gmet_0797	77.72	82.41	0.110774	0.771807	Gmet_0797	PEP motif-containing protein%2C putative exosortase substrate
gene-Gmet_0798	191.52	86.635	1.36544	2.86521e-05	Gmet_0798	transporter%2C RhtB family
gene-Gmet_0799	9.2	45.71	-2.12582	4.48659e-05	mcp40H-18	methyl-accepting chemotaxis sensory transducer%2C class 40H
gene-Gmet_0800	69.285	90.095	-0.184302	0.626103	Gmet_0800	transposase of ISGme5%2C ISL3 family
gene-Gmet_0801	542.405	266.855	1.33007	8.31624e-05	phnA	phosphonoacetate hydrolase
gene-Gmet_0802	1623.64	660.76	1.51423	1.58979e-05	Gmet_0802	outer membrane channel%2C putative
gene-Gmet_0803	382.31	181.295	1.30322	6.26115e-05	Gmet_0803	transcriptional regulator%2C TetR family
gene-Gmet_0804	247.785	220.13	0.367001	0.30894	acuI	NADP-dependent menaquinol:acrylyl-CoA oxidoreductase
gene-Gmet_0805	168.515	228.825	-0.223756	0.550539	Gmet_0805	flavoredoxin
gene-Gmet_0806	42.315	91.475	-0.927167	0.00550763	Gmet_0806	membrane protein%2C major facilitator superfamily
gene-Gmet_0807	51.29	78.2	-0.417868	0.269162	Gmet_0807	iron-sulfur cluster-binding oxidoreductase
gene-Gmet_0808	11423.7	4099.62	1.70844	2.04653e-06	Gmet_0808	transcriptional regulator%2C TetR family
gene-Gmet_0809	6475.93	4622.4	0.669314	0.0866336	acrA	efflux pump%2C RND family%2C membrane fusion lipoprotein
gene-Gmet_0810	2180.45	4844.42	-0.984348	0.0108397	acrB	efflux pump%2C RND family%2C inner membrane protein
gene-Gmet_0811	1626.88	4547.97	-1.31124	0.000428753	Gmet_0811	efflux pump%2C RND family%2C outer membrane lipoprotein
gene-Gmet_0812	116.785	361.14	-1.44807	1.60651e-05	Gmet_0812	sigma-54-dependent transcriptional response regulator
gene-Gmet_0813	969.835	357.23	1.65224	1.39277e-05	nfeD	membrane-bound serine protease NfeD%2C long form
gene-Gmet_0814	540.715	400.295	0.649759	0.0669634	Gmet_0814	flotillin band_7_stomatin-like domain protein
gene-Gmet_0815	2930.41	1772.95	0.924184	0.0103764	Gmet_0815	peptidylprolyl cis-trans isomerase%2C PpiC-type
gene-Gmet_0816	202.98	670.73	-1.56244	2.19984e-05	pyc	pyruvate carboxylase
gene-Gmet_0817	247.76	1114.09	-1.90285	7.3412e-07	Gmet_0817	hypothetical protein
gene-Gmet_0818	203.165	436.6	-0.91746	0.0158559	Gmet_0818	McbC-like oxidoreductase for polypeptide thioester cyclization
gene-Gmet_0819	106.15	326.575	-1.4454	0.00017749	metY-2	O-acetyl-L-homoserine sulfhydrylase
gene-Gmet_0820	595.515	221.42	1.84144	9.03559e-07	Gmet_0820	hypothetical protein
gene-Gmet_0821	6.625	130.735	-4.11997	1.58162e-27	mcp40H-6	methyl-accepting chemotaxis sensory transducer%2C class 40H
gene-Gmet_0822	457.19	168.695	1.67663	1.39327e-05	pgsA-2	CDP-diacylglycerol--glycerol-3-phosphate 3-phosphatidyltransferase
gene-Gmet_0823	451.655	209.195	1.3215	0.00010387	Gmet_0823	NAD-dependent nucleoside diphosphate-sugar epimerase/dehydratase
gene-Gmet_0824	223.315	425.325	-0.600777	0.0861908	Gmet_0824	hypothetical protein
gene-Gmet_0825	133.52	268.495	-0.804807	0.0162988	Gmet_0825	cytochrome c
gene-Gmet_0826	128.63	221.37	-0.601194	0.0858117	Gmet_0826	hypothetical protein
gene-Gmet_0827	88.65	237.025	-1.17404	0.000462634	Gmet_0827	lipoprotein cytochrome c
gene-Gmet_0828	478.925	193.955	1.51135	5.44306e-06	Gmet_0828	lipoprotein cytochrome c
gene-Gmet_0829	192.36	241.165	-0.121504	0.749917	Gmet_0829	PATAN domain GTPase-activating protein%2C putative
gene-Gmet_0830	65.205	57.445	0.396305	0.322801	Gmet_0830	hypothetical protein
gene-Gmet_0831	369.195	302.025	0.493219	0.221463	Gmet_0831	hypothetical protein
gene-Gmet_0832	285.995	603.715	-0.879391	0.0102783	Gmet_0832	NADPH:quinone oxidoreductase family protein PIG3
gene-Gmet_0833	117.545	211.09	-0.646208	0.0679771	Gmet_0833	alpha-amylase family protein
gene-Gmet_0834	243.78	196.72	0.581323	0.0938445	Gmet_0834	hemerythrin family protein
gene-Gmet_0835	2752.43	6706.03	-0.966192	0.00885105	Gmet_0835	hypothetical protein
gene-Gmet_0836	1144.7	254.175	2.40876	8.12056e-11	Gmet_0836	MobA-related glycosyltransferase%2C putative
gene-Gmet_0837	382.165	173.125	1.34842	0.000470888	Gmet_0837	aerobic-type carbon monoxide dehydrogenase%2C large subunit-like protein
gene-Gmet_0838	478.98	345.325	0.731286	0.0482118	Gmet_0838	aerobic-type carbon monoxide dehydrogenase%2C small subunit-like protein
gene-Gmet_0839	712.22	402.055	1.05825	0.00635567	Gmet_0839	lipoprotein%2C putative
gene-Gmet_0840	41.595	137.395	-1.54245	5.03566e-06	Gmet_0840	diguanylate cyclase
gene-Gmet_0841	71.715	61.825	0.427748	0.261199	Gmet_0841	metallophosphoesterase%2C putative
gene-Gmet_0842	205.02	262.535	-0.179512	0.648874	bioF	8-amino-7-oxononanoate synthase
gene-Gmet_0843	174.57	129.25	0.617067	0.111459	bioH	O-methylpimelyl-(acyl carrier protein) methylesterase
gene-Gmet_0844	397.505	264.53	0.767226	0.0543097	bioC	malonyl-CoA O-methyltransferase
gene-Gmet_0845	383.77	206.25	1.07717	0.00171578	Gmet_0845	SAM-dependent methyltransferase%2C PUA domain-containing
gene-Gmet_0846	3170.97	836.8	2.32237	2.46927e-10	Gmet_0846	helix-turn-helix transcriptional regulator%2C ArsR family
gene-Gmet_0847	29.94	53.42	-0.656131	0.109439	Gmet_0847	peptide ABC transporter%2C ATP-binding protein
gene-Gmet_0848	26.63	100.575	-1.73349	7.39074e-07	Gmet_0848	peptide ABC transporter%2C ATP-binding protein
gene-Gmet_0849	112.21	131.2	-0.0250945	0.960965	Gmet_0849	sensor cyclic diguanylate phosphodiesterase%2C HAMP and GAF domain-containing%2C putative heme-binding site
gene-Gmet_0850	243.33	505.4	-0.863383	0.0129822	Gmet_0850	cell division protein%2C SpoIID family%2C putative
gene-Gmet_0851	486.225	511.96	0.108824	0.793684	queA	S-adenosylmethionine--tRNA ribosyltransferase-isomerase
gene-Gmet_0852	164.245	256.475	-0.452142	0.21506	tgt-2	queuine tRNA-ribosyltransferase
gene-Gmet_0853	116.745	902.09	-2.62427	2.24463e-12	yajC	preprotein translocase%2C YajC subunit
gene-Gmet_0854	222.665	1026.34	-2.05535	2.58175e-06	secD	protein export membrane protein SecD
gene-Gmet_0855	171.535	1132.34	-2.55418	9.36403e-09	secF	protein export membrane protein SecF
gene-Gmet_0856	555.175	1505.07	-1.24814	0.00747369	Gmet_0856	TPR domain protein
gene-Gmet_0857	90.115	106.01	-0.0742857	0.872283	recJ	single-stranded DNA-specific exonuclease RecJ
gene-Gmet_0858	90.99	157.875	-0.604417	0.093312	fieF	iron/zinc/nickel/cobalt/cadmium efflux protein
gene-Gmet_0859	679.4	239.845	1.70333	1.8893e-06	Gmet_0859	hypothetical protein
gene-Gmet_0860	178.905	226.275	-0.155055	0.699119	Gmet_0860	LysM domain protein
gene-Gmet_0861	36.845	83.68	-1.00273	0.00254554	Gmet_0861	PilB/PulE/GspE family ATPase
gene-Gmet_0862	54.595	136.74	-1.14222	0.00217072	pheA	chorismate mutase and prephenate dehydratase
gene-Gmet_0863	152.09	200.08	-0.213618	0.593831	tyrA	prephenate dehydrogenase
gene-Gmet_0864	199.195	280.98	-0.329939	0.412802	aroA	3-phosphoshikimate 1-carboxyvinyltransferase
gene-Gmet_0865	146.38	118.28	0.491026	0.230704	cmk	cytidylate kinase
gene-Gmet_0866	118.04	209.19	-0.649508	0.100759	ispH	4-hydroxy-3-methylbut-2-en-1-yl diphosphate reductase
gene-Gmet_0867	1528.42	1155.61	0.550064	0.257338	rpsA	ribosomal protein S1
gene-Gmet_0868	1581.2	1636.32	0.337561	0.42635	ihfB-2	integration host factor%2C beta subunit
gene-Gmet_0869	16.205	100.615	-2.38218	7.36128e-05	Gmet_0869	hypothetical protein
gene-Gmet_0870	2206.86	1727.84	0.569024	0.116099	cysE	serine O-acetyltransferase
gene-Gmet_0871	464.6	580.175	-0.0585832	0.887186	iscR-2	helix-turn-helix iron-sulfur cluster-binding transcriptional regulator IscR
gene-Gmet_0872	381.915	322.81	0.427709	0.234588	nifS-2	nitrogen fixation iron-sulfur cluster assembly cysteine desulfurase NifS
gene-Gmet_0873	227.07	304.75	-0.24538	0.526494	mnmA	tRNA (5-carboxymethylaminomethyl-2-thio-U34)-thioltransferase
gene-Gmet_0874	302.33	393.47	-0.207801	0.613051	mtaB	tRNA (2-methylthio-N6-threonylcarbamyl-A37) methylthiotransferase
gene-Gmet_0875	160.34	207.465	-0.187013	0.627578	Gmet_0875	response receiver histidine kinase
gene-Gmet_0876	208.335	312.92	-0.392171	0.287939	Gmet_0876	hypothetical protein
gene-Gmet_0877	176.315	160.065	0.458671	0.327982	Gmet_0877	hypothetical protein
gene-Gmet_0878	264.525	184.48	0.776399	0.0454084	sixA	protein phosphohistidine phosphatase SixA%2C putative
gene-Gmet_0879	124.825	56.66	1.3627	0.000314678	Gmet_0879	CHAD domain protein
gene-Gmet_0880	337.27	368.41	0.0668468	0.876422	gppA-2	pppGpp 5'-phosphohydrolase and exopolyphosphatase%2C HD domain-containing
gene-Gmet_0881	661.7	147.715	2.39735	1.98529e-08	Gmet_0881	protein of unknown function DUF155
gene-Gmet_0882	62.685	191.995	-1.43827	6.86205e-05	arnD	undecaprenyl-diphospho-4-formamido-4-deoxy-L-arabinose deformylase%2C putative
gene-Gmet_0883	112.855	364.575	-1.52266	8.02854e-05	arnA	UDP-glucuronate 4-dehydrogenase%2C decarboxylating
gene-Gmet_0884	172.465	242.99	-0.298844	0.413636	arnG	UDP-4-amino-4-deoxy-L-arabinose formyltransferase
gene-Gmet_0885	74.31	157.94	-0.902755	0.00862468	arnC	UDP-4-deoxy-4-formamido-L-arabinose--undecaprenyl-phosphate 4-deoxy-4-formamido-L-arabinosyltransferase
gene-Gmet_0886	55.32	168.325	-1.42343	2.10826e-05	arnB	UDP-4-amino-4-deoxy-L-arabinose--oxoglutarate aminotransferase
gene-Gmet_0887	34.095	97.98	-1.35937	0.000194692	arnT	undecaprenyl-diphospho-4-amino-4-deoxy-L-arabinose--lipid A 4-amino-4-deoxy-L-arabinose transferase%2C putative
gene-Gmet_0888	68.78	134.025	-0.779445	0.0245847	Gmet_0888	peptidase%2C U32 family
gene-Gmet_0889	304.1	1029.42	-1.57195	2.2557e-05	Gmet_0889	LysM domain protein
gene-Gmet_0890	127.65	228.485	-0.653777	0.0645845	dprA	DNA protection single-strand-binding protein DprA
gene-Gmet_0891	72.835	204.405	-1.32941	0.000237722	topA	DNA topoisomerase I
gene-Gmet_0892	114.285	214.875	-0.65201	0.109692	Gmet_0892	hypothetical protein
gene-Gmet_0893	406.53	245.88	0.905519	0.0114698	trmFO	tRNA (5-methyl-U54)-methylenetransferase/reductase
gene-Gmet_0894	252.255	274.69	0.251509	0.555904	Gmet_0894	hypothetical protein
gene-Gmet_0895	205.17	326.02	-0.447707	0.199721	maf	nucleotide/nucleic acid-binding septum formation-inhibiting protein
gene-Gmet_0896	124.83	271.85	-0.909576	0.00884239	yggS	pyridoxal-5'-phosphate-dependent enzyme%2C class III
gene-Gmet_0897	48.595	81.28	-0.5549	0.147661	Gmet_0897	polysaccharide deacetylase domain protein
gene-Gmet_0898	109.485	216.58	-0.244602	0.724491	Gmet_0898	hypothetical protein
gene-Gmet_0899	81.21	220.615	-1.24647	0.000268808	proC	Delta-1-pyrroline-5-carboxylate reductase
gene-Gmet_0900	44.64	32.16	0.668675	0.0585865	Gmet_0900	transposase of ISGme6%2C ISL3 family
gene-Gmet_0901	169.26	158.16	0.330772	0.378682	puuR	helix-turn-helix transcriptional regulator PuuR%2C cupin domain-containing
gene-Gmet_0902	46.815	130.415	-1.30425	0.00044419	Gmet_0902	carboxynorspermidine/carboxyspermidine dehydrogenase
gene-Gmet_0903	46.92	136.95	-1.37587	0.000178446	nspC	carboxynorspermidine/carboxyspermidine decarboxylase
gene-Gmet_0904	22.595	102.885	-2.0555	3.03899e-05	speA	arginine decarboxylase%2C biosynthetic type
gene-Gmet_0905	431.15	196.04	1.3538	0.000829335	Gmet_0905	ATPase%2C AAA family
gene-Gmet_0906	114.575	97.26	0.454842	0.254182	Gmet_0906	membrane protein%2C major facilitator superfamily
gene-Gmet_0907	472.22	167.885	1.75476	1.72115e-05	Gmet_0907	hypothetical protein
gene-Gmet_0908	173.755	141.72	0.513843	0.222375	Gmet_0908	hypothetical protein
gene-Gmet_0909	106.245	152.535	-0.292457	0.464882	Gmet_0909	cytochrome c
gene-Gmet_0910	85	168.685	-0.783917	0.0358358	Gmet_0910	lipoprotein cytochrome c
gene-Gmet_0911	1254.33	14280.7	-3.30102	4.08954e-16	Gmet_0911	hypothetical protein
gene-Gmet_0912	501.71	17672.7	-4.90976	3.73474e-27	Gmet_0912	cytochrome c
gene-Gmet_0913	568.01	21721.3	-5.04774	7.55183e-29	Gmet_0913	lipoprotein cytochrome c
gene-Gmet_0914	437.575	832.135	-0.674023	0.0569844	Gmet_0914	hypothetical protein
gene-Gmet_0915	505.265	1212.79	-0.949609	0.00481928	Gmet_0915	HNH endonuclease family protein
gene-Gmet_0916	182.53	846.835	-2.04231	1.3178e-06	purC	phosphoribosylaminoimidazole-succinocarboxamide synthase
gene-Gmet_0917	108.01	451.185	-1.89034	2.58789e-07	Gmet_0917	peptidylprolyl cis-trans isomerase%2C putative
gene-Gmet_0918	261.585	484.115	-0.694718	0.0421933	mreB	cell shape-determining protein MreB
gene-Gmet_0919	63.93	104.6	-0.522887	0.154059	Gmet_0919	glycosyltransferase
gene-Gmet_0920	493.875	306.725	0.90968	0.0076528	gmhA	D-sedoheptulose-7-phosphate isomerase
gene-Gmet_0921	418.845	265.705	0.835773	0.0333962	Gmet_0921	hypothetical protein
gene-Gmet_0922	233.51	169.51	0.625623	0.119905	hldE	D-glycero-D-mannoheptose-7-phosphate kinase and D-glycero-D-mannoheptose-1-phosphate adenylyltransferase
gene-Gmet_0923	225.6	235.455	0.139227	0.778646	gmhB	D-glycero-D-mannoheptose-1%2C7-bisphosphate phosphatase
gene-Gmet_0924	178.905	423.92	-1.06013	0.00366097	rmlA	glucose-1-phosphate thymidylyltransferase
gene-Gmet_0925	245.48	492.085	-0.769569	0.0349773	Gmet_0925	nucleoside diphosphate-sugar dehydratase%2C putative
gene-Gmet_0926	196.5	259.23	-0.212224	0.591529	mreC	cell shape-determining protein MreC
gene-Gmet_0927	24.37	37.44	-0.439429	0.501878	mreD	cell shape-determining protein MreD%2C putative
gene-Gmet_0928	38.155	82.8	-0.963074	0.0160304	mrdA	peptidoglycan transpeptidase
gene-Gmet_0929	21.11	58.53	-1.3167	0.00303639	rodA	cell shape-determining protein RodA
gene-Gmet_0930	2005.02	7048.95	-1.63652	9.61949e-06	omcZ	cytochrome c
gene-Gmet_0931	259.98	762.73	-1.35653	0.000178337	Gmet_0931	serine protease%2C subtilase family
gene-Gmet_0932	121.165	325.575	-1.21683	0.00040564	Gmet_0932	peptidylprolyl cis-trans isomerase%2C PpiC-type
gene-Gmet_0933	70.77	394.88	-2.31593	1.88477e-10	Gmet_0933	dystroglycan-type cadherin-like domain repeat protein
gene-Gmet_0934	210.62	206.71	0.231925	0.538334	Gmet_0934	[acyl-]glycerolphosphate acyltransferase
gene-Gmet_0935	190.03	103.17	1.13977	0.00138958	rnhA	ribonuclease HI
gene-Gmet_0936	232.33	170.8	0.790254	0.0415815	Gmet_0936	HNH endonuclease family protein
gene-Gmet_0937	100.11	116.86	-0.0124257	0.982922	Gmet_0937	HAD superfamily hydrolase
gene-Gmet_0938	82.44	91.76	0.0117972	0.985677	pfk-2	6-phosphofructokinase%2C ATP-dependent
gene-Gmet_0939	41.285	59.025	-0.327238	0.356289	rarA	stalled replication fork rescue ATPase
gene-Gmet_0940	236.245	102.305	1.40466	0.000135659	glgP	glycogen phosphorylase
gene-Gmet_0941	113.77	216.895	-0.74719	0.0398119	ppnK	polyphosphate/ATP-dependent NAD kinase
gene-Gmet_0942	160.555	179.145	-0.00295225	1	recN	DNA repair ATPase RecN
gene-Gmet_0943	109.22	167.005	-0.297274	0.573693	Gmet_0943	hypothetical protein
gene-Gmet_0944	111.95	120.945	0.0698112	0.869794	Gmet_0944	metal-dependent phosphohydrolase%2C HDOD domain-containing
gene-Gmet_0945	231.66	164.005	0.682977	0.0547676	Gmet_0945	response receiver-modulated nucleotide cyclase%2C GGDEF-related domain-containing
gene-Gmet_0946	128.785	250.045	-0.705566	0.046166	argA	N-acetylglutamate synthase
gene-Gmet_0947	243.8	353.3	-0.364896	0.353003	Gmet_0947	zinc protease PmbA%2C putative
gene-Gmet_0948	65.49	112.66	-0.610678	0.0827888	iorA-2	indolepyruvate:ferredoxin oxidoreductase%2C alpha subunit
gene-Gmet_0949	256.815	256.02	0.229386	0.540326	iorB-2	indolepyruvate:ferredoxin oxidoreductase%2C beta subunit
gene-Gmet_0950	111.73	140.195	-0.165041	0.7061	paaK-3	phenylacetate--coenzyme A ligase
gene-Gmet_0951	248.08	350.87	-0.331066	0.399058	secA	preprotein translocase%2C SecA subunit
gene-Gmet_0952	967.81	805.265	0.429021	0.327982	argJ	ornithine:glutamate N-acetyltransferase
gene-Gmet_0953	278.595	330.8	0.0058142	0.995897	Gmet_0953	protein of unknown function DUF2914
gene-Gmet_0954	212.62	381.65	-0.659114	0.0639694	Gmet_0954	metal-dependent hydrolase%2C beta-lactamase superfamily
gene-Gmet_0955	357.23	606.975	-0.579016	0.110639	Gmet_0955	response regulator
gene-Gmet_0956	140.815	306.49	-0.965918	0.0123397	valS	valyl-tRNA synthetase
gene-Gmet_0957	63.915	113.43	-0.63915	0.0600576	Gmet_0957	sensor diguanylate cyclase/phosphodiesterase%2C GAF domain-containing
gene-Gmet_0958	151.235	66.3	1.40563	5.70367e-05	Gmet_0958	transposase of ISGme8%2C IS110 family
gene-Gmet_0959	39.24	120.585	-1.40242	3.90529e-05	pilD	type IV prepilin-like proteins leader peptide processing enzyme
gene-Gmet_0960	15.37	28.195	-0.64769	0.124479	Gmet_0960	sensor histidine kinase%2C HAMP domain-containing
gene-Gmet_0961	24.44	50.53	-0.86247	0.024075	Gmet_0961	sigma-54-dependent transcriptional response regulator
gene-Gmet_0962	85.8	3.66	4.74729	1.22084e-21	pilE	type IV pilus minor pilin PilE
gene-Gmet_0963	383.49	314.87	0.518558	0.126609	fimU	type IV pilus minor pilin FimU
gene-Gmet_0964	362.165	244.575	0.854596	0.0461765	pilV-2	type IV pilus minor pilin PilV
gene-Gmet_0965	636.575	542.42	0.454285	0.209543	pilW-2	type IV pilus minor pilin PilW
gene-Gmet_0966	330.685	801.975	-1.02796	0.00720877	pilX-2	type IV pilus minor pilin PilX
gene-Gmet_0967	112.475	687.375	-2.40642	1.04122e-09	pilY1-2	type IV pilus assembly protein PilY1
gene-Gmet_0968	76.345	551.36	-2.53875	4.25031e-08	Gmet_0968	hypothetical protein
gene-Gmet_0969	109.07	316.92	-1.28693	0.00800413	Gmet_0969	hypothetical protein
gene-Gmet_0970	389.09	559.995	0.0923977	0.872482	Gmet_0970	helix-turn-helix transcriptional regulator%2C XRE family
gene-Gmet_0971	326.97	392.245	-0.0621577	0.880029	pilM	type IV pilus biogenesis ATPase PilM
gene-Gmet_0972	402.06	606.695	-0.364329	0.313166	pilN	type IV pilus biogenesis protein PilN
gene-Gmet_0973	270.895	659.175	-1.05465	0.00229981	pilO	type IV pilus biogenesis protein PilO
gene-Gmet_0974	124.595	577.485	-1.97538	2.7206e-09	pilP	type IV pilus assembly lipoprotein PilP
gene-Gmet_0975	275.445	953.325	-1.61371	5.83491e-06	pilQ	type IV pilus secretin lipoprotein PilQ
gene-Gmet_0976	308.465	464.375	-0.400769	0.27541	aroC	chorismate synthase
gene-Gmet_0977	133.6	213.515	-0.437163	0.23135	aroK	shikimate kinase
gene-Gmet_0978	193.33	331.82	-0.591057	0.0873647	aroB	3-dehydroquinate synthase
gene-Gmet_0979	342.52	345.28	0.175542	0.649742	Gmet_0979	TPR domain protein
gene-Gmet_0980	4188.78	1107.67	2.21433	7.26762e-10	Gmet_0980	GTPase-activating protein%2C putative
gene-Gmet_0981	164.47	193.62	0.0126059	0.983581	aroQ	3-dehydroquinate dehydratase%2C type II
gene-Gmet_0982	140.485	143.335	0.162333	0.663809	Gmet_0982	prolidase family protein
gene-Gmet_0983	282.07	1002.7	-1.59841	2.27384e-05	accB	acetyl-CoA carboxylase%2C biotin carboxyl carrier protein
gene-Gmet_0984	370.56	815.465	-0.970303	0.0114482	accC	acetyl-CoA carboxylase%2C biotin carboxylase component
gene-Gmet_0985	301.9	482.21	-0.411752	0.264352	larG	lipoyl carrier protein LarG
gene-Gmet_0986	22.815	47.15	-0.877305	0.0332696	mqnA	futalosine synthase%2C putative
gene-Gmet_0987	210.115	233.7	0.03638	0.93986	Gmet_0987	sensor diguanylate cyclase/phosphodiesterase%2C PAS domain-containing
gene-Gmet_0988	357.815	1130.12	-1.39204	0.00040564	Gmet_0988	NUDIX hydrolase
gene-Gmet_0989	15555.7	4595.1	2.12483	6.87485e-09	Gmet_0989	hypothetical protein
gene-Gmet_0990	632.78	709.62	0.0169845	0.975856	Gmet_0990	phosphoglucomutase/phosphomannomutase family protein
gene-Gmet_0991	2485.01	3714.93	-0.384614	0.322109	nifU	nitrogen fixation iron-sulfur cluster assembly protein NifU
gene-Gmet_0992	1540.4	2122.53	-0.27955	0.486575	nifS-1	nitrogen fixation iron-sulfur cluster assembly cysteine desulfurase NifS
gene-Gmet_0993	46.72	87.71	-0.720566	0.0308772	Gmet_0993	UbiD family decarboxylase
gene-Gmet_0994	23.535	34.525	-0.401118	0.314738	Gmet_0994	helicase%2C putative
gene-Gmet_0995	265.19	174.825	0.815221	0.0539275	Gmet_0995	VacJ family lipoprotein fusion protein
gene-Gmet_0996	216.815	40.95	2.63235	2.94661e-10	Gmet_0996	ABC transporter%2C substrate-binding protein
gene-Gmet_0997	122.195	32.855	2.12473	5.42068e-08	Gmet_0997	ABC transporter%2C ATPase protein
gene-Gmet_0998	74.75	29.16	1.58559	3.12277e-05	Gmet_0998	ABC transporter%2C membrane protein
gene-Gmet_0999	16.625	29.515	-0.660622	0.112245	Gmet_0999	iron-sulfur cluster-binding protein
gene-Gmet_1000	17.71	8.735	1.22031	0.011409	Gmet_1000	HAD superfamily hydrolase
gene-Gmet_1001	37.86	16.765	1.37304	0.000497808	Gmet_1001	hypothetical protein
gene-Gmet_1002	105.745	62.875	0.952893	0.00879539	Gmet_1002	transposase of ISGme6%2C ISL3 family
gene-Gmet_1003	105.24	26.18	2.20498	2.90849e-10	Gmet_1003	hypothetical protein
gene-Gmet_1004	258.7	360.51	-0.279812	0.454614	fdhE	formate dehydrogenase formation protein
gene-Gmet_1005	296.105	97.035	1.82308	2.88457e-06	Gmet_1005	sensor histidine kinase%2C GAF and PAS domain-containing
gene-Gmet_1006	482.23	163.535	1.77733	1.32709e-06	Gmet_1006	radical SAM domain iron-sulfur cluster-binding oxidoreductase%2C putative
gene-Gmet_1007	2616.84	537.93	2.56777	1.63246e-10	Gmet_1007	zinc finger transcriptional regulator%2C TraR/DksA family
gene-Gmet_1008	1387.09	140.1	3.55243	2.13868e-15	Gmet_1008	hypothetical protein
gene-Gmet_1009	1010.94	408.885	1.55338	3.23838e-05	Gmet_1009	phosphatidylethanolamine-binding protein
gene-Gmet_1010	169.105	72.29	1.491	0.000157201	Gmet_1010	hypothetical protein
gene-Gmet_1011	655.885	464.795	0.864339	0.0191922	Gmet_1011	antibiotic biosynthesis monooxygenase domain protein
gene-Gmet_1012	954.34	358.725	1.66398	5.14411e-05	Gmet_1012	hypothetical protein
gene-Gmet_1013	515.795	235.395	1.42078	0.00274361	Gmet_1013	rhodanese homology domain superfamily protein
gene-Gmet_1014	296.695	107.91	1.69108	0.000277205	degP-2	periplasmic trypsin-like serine protease lipoprotein DegP
gene-Gmet_1015	147.095	81.08	1.09569	0.0242724	Gmet_1015	hypothetical protein
gene-Gmet_1016	125.73	79.505	0.878067	0.0388226	acnA	aconitate hydratase 1
gene-Gmet_1017	81.99	26.92	1.85124	1.07005e-05	Gmet_1017	hypothetical protein
gene-Gmet_1018	90.8	32.91	1.81472	0.0106546	Gmet_1018	ferredoxin%2C Rieske superfamily
gene-Gmet_1019	132.905	65.645	1.24859	0.0017443	narC-2	respiratory nitrate reductase%2C cytochrome c
gene-Gmet_1020	99.805	39.54	1.55411	0.000444969	narG-2	respiratory nitrate reductase%2C molybdopterin-binding alpha subunit
gene-Gmet_1021	54.15	29.51	1.09055	0.00556398	narH-2	respiratory nitrate reductase%2C iron-sulfur cluster-binding beta subunit
gene-Gmet_1022	20.18	13.485	0.80597	0.0863336	narI-2	respiratory nitrate reductase%2C cytochrome b gamma subunit
gene-Gmet_1024	20.255	5.615	2.07892	0.00208035	Gmet_1024	hypothetical protein
gene-Gmet_1025	19.96	3.49	2.76187	0.00189902	Gmet_1025	hypothetical protein
gene-Gmet_1026	314.065	39.735	3.21421	1.65073e-14	Gmet_1026	winged-helix transcriptional response regulator
gene-Gmet_1027	143.01	17.63	3.21817	9.29612e-20	Gmet_1027	sensor histidine kinase%2C HAMP domain-containing
gene-Gmet_1030	558.565	175.445	1.88605	9.15055e-08	Gmet_1030	metal-dependent hydrolase%2C beta-lactamase superfamily
gene-Gmet_1031	1216.85	410.89	1.7851	3.19751e-07	Gmet_1031	protein of unknown function DUF1573
gene-Gmet_1032	142.725	214.265	-0.411718	0.260532	Gmet_1032	protein of unknown function%2C MJ0042_CXXC and DUF3426 domain-containing
gene-Gmet_1033	6647.88	2065.74	2.52454	6.98909e-13	frx-2	ferredoxin
gene-Gmet_1034	1013.43	874.315	0.418801	0.285601	ackA	acetate kinase
gene-Gmet_1035	50.795	290.2	-2.32307	4.98788e-12	pta	phosphate acetyltransferase
gene-Gmet_1036	295.545	196.36	0.832126	0.0109446	moaB	molybdopterin adenylyltransferase MoaB%2C putative
gene-Gmet_1037	679.555	338.435	1.25016	0.000187024	moaC	pyranopterin monophosphate cyclase
gene-Gmet_1038	335.755	327.785	0.228726	0.544828	moeA-1	molybdopterin--molybdenum ligase
gene-Gmet_1039	216.76	195.735	0.361745	0.311025	tupC	tungstate ABC transporter%2C ATP-binding protein
gene-Gmet_1040	1393.71	753.77	1.10049	0.00158501	tupB	tungstate ABC transporter%2C membrane protein
gene-Gmet_1041	740.885	744.23	0.192601	0.63786	tupA	tungstate ABC transporter%2C periplasmic tungstate-binding protein
gene-Gmet_1042	27.28	192.78	-2.63509	4.11535e-11	Gmet_1042	phosphate-selective outer membrane channel
gene-Gmet_1043	507.445	330.68	0.842809	0.0346692	moeB	molybdopterin biosynthesis sulfur carrier protein sulfurylase
gene-Gmet_1044	443.375	318.055	0.970703	0.0623639	moaD	molybdopterin biosynthesis sulfur carrier protein
gene-Gmet_1045	814.96	750.315	0.334465	0.483628	aorA	aldehyde:ferredoxin oxidoreductase%2C tungsten-containing
gene-Gmet_1046	2053.46	1169.07	1.03038	0.0169825	Gmet_1046	ethanol dehydrogenase%2C putative
gene-Gmet_1047	1417.19	69.075	4.82013	5.13724e-26	Gmet_1047	transcriptional repressor%2C HgtR-related protein
gene-Gmet_1048	72.105	34.525	1.23193	0.000294697	Gmet_1048	hypothetical protein%2C nonconserved putative heme-binding site
gene-Gmet_1049	120.56	43.935	1.67716	7.08315e-06	Gmet_1049	hypothetical protein
gene-Gmet_1050	301.45	106.205	1.75727	1.31065e-07	Gmet_1050	hypothetical protein
gene-Gmet_1051	241.5	133.265	1.15513	0.00123574	Gmet_1051	hypothetical protein
gene-Gmet_1052	158.83	31.535	2.65628	8.79127e-08	Gmet_1052	hypothetical protein
gene-Gmet_1053	3640.62	732.47	2.53124	5.31774e-10	Gmet_1053	iron-containing alcohol dehydrogenase
gene-Gmet_1054	450.14	142	1.88466	8.7407e-06	Gmet_1054	sensor histidine kinase%2C GAF domain-containing
gene-Gmet_1055	672.235	235.88	1.72306	9.94328e-06	Gmet_1055	sigma-54-dependent transcriptional response regulator
gene-Gmet_1056	114.975	68.54	0.969718	0.00523086	Gmet_1056	hypothetical protein
gene-Gmet_1057	102.62	76.395	0.594208	0.107116	Gmet_1057	sensor histidine kinase%2C HAMP domain-containing
gene-Gmet_1058	437.25	257.295	0.952785	0.00878162	Gmet_1058	sigma-54-dependent transcriptional response regulator
gene-Gmet_1059	8.385	2.515	1.89009	5.76588e-05	fdnG	periplasmically oriented%2C membrane-bound formate dehydrogenase%2C major subunit%2C selenocysteine-containing
gene-Gmet_1060	8.825	2.81	1.86824	0.001595	fdnH	periplasmically oriented%2C membrane-bound formate dehydrogenase%2C iron-sulfur cluster-binding subunit
gene-Gmet_1061	10.825	7.885	0.630381	0.172879	fdnI	periplasmically oriented%2C membrane-bound formate dehydrogenase%2C cytochrome b subunit
gene-Gmet_1062	23.13	17.83	0.559813	0.14971	Gmet_1062	formate dehydrogenase accessory protein FdhD and molybdopterin nucleotidyltransferase
gene-Gmet_1063	134.41	32.925	2.64501	0.00183357	fdnT	twin-arginine translocation pathway protein%2C TatA/TatE family
gene-Gmet_1064	64.045	26.63	1.45705	2.61762e-05	cas3	CRISPR-associated nuclease and helicase Cas3
gene-Gmet_1065	533.97	274.28	1.18727	0.000724371	cas5d	CRISPR-associated protein CasD
gene-Gmet_1066	360.71	176.61	1.23061	0.000717732	csd1	CRISPR-associated protein Csd1
gene-Gmet_1067	407.805	336.015	0.487874	0.168465	csd2	CRISPR-associated protein Csd2
gene-Gmet_1068	272.6	49.545	2.70726	1.71115e-10	Gmet_1068	CRISPR-associated integrase
gene-Gmet_1069	533.685	87.975	2.79871	2.45581e-16	Gmet_1069	transposase of ISGme1%2C IS5 family
gene-Gmet_1070	45.7	60.925	-0.187828	0.687359	cas4	CRISPR-associated exonuclease Cas4
gene-Gmet_1071	32.475	74.65	-0.995033	0.00981765	Gmet_1071	hypothetical protein
gene-Gmet_1072	26.865	103.765	-1.74366	2.42787e-07	cas1	CRISPR-associated endodeoxyribonuclease Cas1
gene-Gmet_1073	19.43	71.31	-1.54449	0.0153843	cas2	CRISPR-associated endoribonuclease Cas2
gene-Gmet_1074	47.37	89.245	-0.666928	0.0771463	Gmet_1074	NADPH oxidoreductase
gene-Gmet_1075	23.195	43.285	-0.703447	0.0533143	cheB36H	protein glutamate methylesterase CheB associated with MCPs of class 36H%2C response receiver domain-containing
gene-Gmet_1076	6.47	35.86	-2.25738	3.68093e-05	cheD36H	protein glutamine deamidase and protein glutamate methylesterase CheD associated with MCPs of class 36H
gene-Gmet_1077	27.08	69.42	-1.17828	0.00173416	cheR36H	protein glutamate methyltransferase CheR associated with MCPs of class 36H
gene-Gmet_1078	9.98	107.17	-3.25645	2.46724e-19	mcp36H	methyl-accepting chemotaxis sensory transducer%2C class 36H%2C Cache_2 domain-containing
gene-Gmet_1079	1.735	69.615	-4.95974	5.41291e-14	cheW36H	scaffold protein CheW associated with MCPs of class 36H
gene-Gmet_1080	3.305	19.475	-2.37604	1.08185e-07	cheA36H	sensor histidine kinase CheA associated with MCPs of class 36H
gene-Gmet_1081	0	15.495	-5.97689	0.000838933	Gmet_1081	hypothetical protein
gene-Gmet_1082	14.905	42.36	-1.34781	0.0011299	Gmet_1082	sigma-54-dependent transcriptional response regulator
gene-Gmet_1083	16.045	23.2	-0.335351	0.402272	Gmet_1083	sensor histidine kinase%2C PAS%2C PAS%2C PAS and sensory_box domain-containing
gene-Gmet_1084	91.32	57.48	0.8752	0.00876358	Gmet_1084	helix-turn-helix transcriptional regulator%2C LysR family
gene-Gmet_1085	1831.87	1163.17	0.879348	0.0117126	yedF	selenium metabolism protein YedF%2C putative
gene-Gmet_1086	1661.37	1397.55	0.44424	0.243548	Gmet_1086	transglutaminase-like cysteine protease
gene-Gmet_1087	16.96	40.05	-1.02179	0.057755	Gmet_1087	cytochrome c
gene-Gmet_1088	375.29	943.085	-1.07608	0.00430332	Gmet_1088	lipoprotein cytochrome c
gene-Gmet_1089	199.545	646.335	-1.51025	2.42442e-05	Gmet_1089	sodium/proton antiporter family protein
gene-Gmet_1090	689.2	1528.87	-0.949521	0.00762806	Gmet_1090	HAD superfamily hydrolase
gene-Gmet_1091	1140.4	411.66	1.77272	1.71075e-07	Gmet_1091	hypothetical protein
gene-Gmet_1092	300.385	101.04	1.79254	1.34934e-06	Gmet_1092	polyphosphate-dependent ADP kinase
gene-Gmet_1093	96.54	159.63	-0.535814	0.137185	Gmet_1093	hypothetical protein
gene-Gmet_1094	46.325	32.485	0.731324	0.0781263	cccA	cytochrome c
gene-Gmet_1095	556.625	683.215	-0.0444499	0.922058	Gmet_1095	hypothetical protein
gene-Gmet_1096	760.06	1235.46	-0.408647	0.378024	Gmet_1096	hypothetical protein
gene-Gmet_1097	8.635	33.895	-1.69082	0.000796391	Gmet_1097	membrane protein DUF81%2C putative
gene-Gmet_1098	16.78	56.735	-1.56173	0.000388815	Gmet_1098	hypothetical protein
gene-Gmet_1099	423.44	272.55	0.858855	0.0343499	ald	alanine dehydrogenase
gene-Gmet_1100	83.735	67.89	0.749553	0.399134	Gmet_1100	hypothetical protein
gene-Gmet_1101	131.89	278.075	-0.856141	0.0373767	Gmet_1101	outer membrane channel%2C putative
gene-Gmet_1102	705.44	926.545	-0.198131	0.613189	Gmet_1102	RNA-binding S1 domain protein
gene-Gmet_1103	333.745	598.54	-0.600068	0.0839416	greB	transcription elongation factor GreB
gene-Gmet_1104	83.3	151.725	-0.688285	0.0768861	Gmet_1104	mannose-1-phosphate guanylyltransferase
gene-Gmet_1105	37.845	84.185	-1.00251	0.0104887	Gmet_1105	Kef-type potassium transporter%2C NAD-binding protein
gene-Gmet_1106	150.935	316.94	-0.841285	0.0463408	Gmet_1106	flavodoxin%2C putative
gene-Gmet_1107	345.895	204.38	0.952982	0.0188801	Gmet_1107	metal-dependent phosphohydrolase%2C putative
gene-Gmet_1108	35.365	27.275	0.682354	0.294761	Gmet_1108	protein of unknown function DUF2845
gene-Gmet_1109	638.065	137.81	2.45846	1.42387e-08	hoxE	bidirectional NAD-reducing hydrogenase%2C diaphorase subunit
gene-Gmet_1110	848.995	221.77	2.16196	1.75157e-06	hoxF	bidirectional NAD-reducing hydrogenase%2C diaphorase subunit
gene-Gmet_1111	225.41	85.08	1.65746	0.000731152	hoxU	bidirectional NAD-reducing hydrogenase%2C diaphorase subunit
gene-Gmet_1112	619.555	111.915	2.72539	1.38061e-09	hoxS	bidirectional NAD-reducing hydrogenase%2C small subunit
gene-Gmet_1113	124.85	70.225	1.05001	0.00821543	hoxL	bidirectional NAD-reducing hydrogenase%2C large subunit
gene-Gmet_1114	78.825	15.76	2.51427	3.07791e-08	Gmet_1114	hypothetical protein
gene-Gmet_1115	160.355	33.705	2.49507	6.98313e-11	Gmet_1115	hypothetical protein
gene-Gmet_1117	32.69	16.685	1.1786	0.00313807	Gmet_1117	ATP/GTP-binding transposition helper of ISGme4%2C IS21 family
gene-Gmet_1118	55.645	24.51	1.3843	0.000116651	Gmet_1118	transposase of ISGme4%2C IS21 family
gene-Gmet_1121	43.735	10.195	2.3239	3.63412e-08	Gmet_1121	helix-turn-helix transcriptional regulator%2C GntR family
gene-Gmet_1122	53.235	18.35	1.72182	2.72786e-06	prpB	methylisocitrate lyase
gene-Gmet_1123	19.335	13.265	0.744952	0.072538	prpD	2-methylcitrate dehydratase
gene-Gmet_1124	12.9	72.545	-2.33757	2.23828e-08	Gmet_1124	citrate synthase
gene-Gmet_1125	15.385	72.67	-2.06368	1.5307e-08	Gmet_1125	succinyl:acetate coenzyme A transferase
gene-Gmet_1126	73.885	126.415	-0.562459	0.116433	Gmet_1126	acetate transporter AcpA family protein
gene-Gmet_1127	127.205	88.49	0.738101	0.0274892	sfsA	sugar fermentation stimulation protein
gene-Gmet_1128	154.685	264.74	-0.564774	0.166591	Gmet_1128	phage tail sheath protein%2C putative
gene-Gmet_1129	262.225	281.255	0.156163	0.742054	Gmet_1129	phage tail protein%2C putative
gene-Gmet_1130	200.57	226.955	0.048996	0.92321	Gmet_1130	hypothetical protein
gene-Gmet_1131	85014.4	4595.76	4.41199	5.63464e-27	Gmet_1131	hypothetical protein
gene-Gmet_1132	188.455	84.98	1.37404	0.000496192	Gmet_1132	hypothetical protein
gene-Gmet_1133	262.265	98.51	1.63589	0.000105091	Gmet_1133	ATPase%2C AAA family
gene-Gmet_1134	34.405	39.9	0.259259	0.817673	Gmet_1134	hypothetical protein
gene-Gmet_1135	75.545	60.78	0.553335	0.196596	Gmet_1135	hypothetical protein
gene-Gmet_1136	240.375	58.58	2.39243	8.55906e-08	Gmet_1136	hypothetical protein
gene-Gmet_1137	392.045	79.72	2.52372	5.10929e-09	Gmet_1137	hypothetical protein
gene-Gmet_1138	242.855	63.845	2.17223	9.48e-06	Gmet_1138	phage tail spike protein%2C putative
gene-Gmet_1139	144.5	51.215	1.78127	2.70164e-05	Gmet_1139	phage baseplate outer wedge protein (acidic lysozyme)%2C putative
gene-Gmet_1140	141.125	44.45	1.88404	5.09624e-07	Gmet_1140	hypothetical protein
gene-Gmet_1141	474.175	85.205	2.68585	9.7995e-11	Gmet_1141	hypothetical protein
gene-Gmet_1142	145.78	57.83	1.54648	3.87701e-05	Gmet_1142	hypothetical protein
gene-Gmet_1143	59.835	28.61	1.27577	0.00110548	Gmet_1143	transposase of ISGme8%2C IS110 family
gene-Gmet_1144	71.46	61.465	0.402085	0.258608	Gmet_1144	hypothetical protein
gene-Gmet_1145	77.55	30.965	1.53379	4.34934e-05	Gmet_1145	hypothetical protein
gene-Gmet_1146	279.12	62.49	2.38883	9.60582e-09	Gmet_1146	hypothetical protein
gene-Gmet_1147	103.115	36.345	1.719	3.62497e-05	Gmet_1147	hypothetical protein
gene-Gmet_1148	422.315	389.66	0.339124	0.467646	Gmet_1148	rubredoxin reductase%2C selenocysteine-containing
gene-Gmet_1149	1095.87	306.025	2.20845	5.05021e-08	Gmet_1149	hypothetical protein
gene-Gmet_1150	1022.11	829.195	0.494361	0.198817	Gmet_1150	protein disulfide bond isomerase%2C DsbC/DsbG-like protein
gene-Gmet_1151	115.165	66.99	0.993651	0.00251979	Gmet_1151	rhomboid-related membrane protein
gene-Gmet_1152	135.495	64.235	1.32937	0.000160863	Gmet_1152	lipoprotein%2C putative
gene-Gmet_1153	216.7	133.675	0.894081	0.00901399	Gmet_1153	transporter%2C DUF21%2C CBS domain pair and CorC_HlyC domain-containing%2C putative
gene-Gmet_1154	72.54	65.665	0.348075	0.320963	Gmet_1154	membrane protein%2C UPF0118 superfamily
gene-Gmet_1155	202.94	149.94	0.628999	0.0844846	Gmet_1155	membrane protein%2C TerC family
gene-Gmet_1156	343.01	411.3	-0.0515062	0.907693	htpX	membrane-bound zinc-dependent protease HtpX
gene-Gmet_1157	20.83	75.77	-1.6926	0.000170939	Gmet_1157	membrane protein%2C UPF0016 and UPF0016 domain-containing
gene-Gmet_1158	200.31	117.765	0.964106	0.00311194	Gmet_1158	periplasmic energy transduction protein%2C TonB-related protein
gene-Gmet_1159	80.295	84.795	0.116762	0.770457	galU	glucose-1-phosphate uridylyltransferase
gene-Gmet_1160	56.52	45.31	0.542899	0.165905	metF-1	5%2C10-methylenetetrahydrofolate reductase
gene-Gmet_1161	286.285	193.035	0.786038	0.0243527	Gmet_1161	5%2C10-methylenetetrahydrofolate reductase-associated protein
gene-Gmet_1162	310.715	218.875	0.715409	0.0559292	folD-2	5%2C10-methylenetetrahydrofolate dehydrogenase and methenyltetrahydrofolate cyclohydrolase
gene-Gmet_1163	3612.95	1324.9	1.89665	1.92904e-08	Gmet_1163	regulatory protein%2C CxxC_CxxC_SSSS domain-containing%2C putative
gene-Gmet_1164	21.755	34.56	-0.25417	0.733906	Gmet_1164	protein of unknown function DUF167
gene-Gmet_1165	142.45	169.895	0.0135733	1	Gmet_1165	cell division protein DivIVA%2C putative
gene-Gmet_1166	55.24	162.25	-1.19909	0.00437892	Gmet_1166	protein of unknown function YGGT
gene-Gmet_1167	367.15	323.485	0.394102	0.294425	Gmet_1167	menaquinone biosynthesis methyltransferase%2C putative
gene-Gmet_1168	61.205	88.96	-0.336735	0.384084	Gmet_1168	diadenylate cyclase%2C YbbR and YbbR domain-containing
gene-Gmet_1169	105.6	302.585	-1.30974	0.000150239	Gmet_1169	protein of unknown function%2C LysM%2C LysM and NLPC_P60 domain-containing
gene-Gmet_1170	24.505	48.175	-0.743415	0.17829	Gmet_1170	NUDIX hydrolase%2C MutT family
gene-Gmet_1171	18.23	20.34	0.00572281	0.994472	Gmet_1171	radical SAM domain iron-sulfur cluster-binding oxidoreductase with cobalamin-binding-like domain and TPR domain
gene-Gmet_1172	5465.77	5406.91	0.258304	0.565812	Gmet_1172	lipoprotein%2C putative
gene-Gmet_1173	258.97	94.345	1.63201	2.0368e-06	Gmet_1173	hypothetical protein
gene-Gmet_1174	83.515	59.97	0.662255	0.0543859	Gmet_1174	chromosome segregation ATPase SMC
gene-Gmet_1175	19.255	35.085	-0.549244	0.399459	Gmet_1175	GTPase-activating protein%2C putative
gene-Gmet_1176	63.265	92.41	-0.386667	0.399058	ftsY	signal recognition particle GTPase FtsY
gene-Gmet_1177	2636.59	710.16	2.63984	5.24639e-09	zapB	cell division protein ZapB
gene-Gmet_1178	1099.34	485.565	1.54908	2.00164e-05	zapA	cell division protein ZapA
gene-Gmet_1179	253.1	273.855	0.0976796	0.814416	Gmet_1179	5-formyltetrahydrofolate cyclo-ligase
gene-Gmet_1180	99.78	334.72	-1.58101	1.07005e-05	rny	endoribonuclease Y
gene-Gmet_1181	83.25	313.355	-1.72769	1.37346e-06	Gmet_1181	2'%2C3'-cyclic nucleotide 2'-phosphodiesterase
gene-Gmet_1182	53.345	189.05	-1.66582	1.73133e-05	tyrS	tyrosyl-tRNA synthetase
gene-Gmet_1183	61.475	23.59	1.58778	1.20825e-05	Gmet_1183	transposase of ISGme7%2C IS3 family%2C OrfB
gene-Gmet_1184	451.975	100.25	2.59144	1.23091e-10	Gmet_1184	transposase of ISGme7%2C IS3 family%2C OrfA
gene-Gmet_1186	263.36	2276.39	-2.90041	2.1515e-13	gdhA	glutamate dehydrogenase%2C NADP-dependent
gene-Gmet_1187	557.08	425.065	0.946891	0.134275	Gmet_1187	hypothetical protein
gene-Gmet_1188	323.775	268.03	0.50259	0.25354	Gmet_1188	peptidoglycan-binding domain protein%2C putative
gene-Gmet_1189	93.655	106.345	0.0444085	0.937342	corA-1	magnesium transport protein CorA
gene-Gmet_1190	156.655	91.24	0.985194	0.00628988	Gmet_1190	efflux pump%2C RND family%2C outer membrane protein
gene-Gmet_1191	32.885	27.435	0.464953	0.331653	Gmet_1191	cytochrome c
gene-Gmet_1192	97.4	72.935	0.658228	0.199151	Gmet_1192	hypothetical protein
gene-Gmet_1193	271.535	117.435	1.43044	0.00261617	Gmet_1193	outer membrane channel%2C putative
gene-Gmet_1194	165.325	107	0.834334	0.0390636	Gmet_1194	outer membrane channel%2C putative
gene-Gmet_1195	94.67	90.14	0.309405	0.593831	Gmet_1195	serine protease%2C subtilase family
gene-Gmet_1196	702.36	400.78	1.03485	0.024075	Gmet_1196	PASTA-related domain protein
gene-Gmet_1197	104.92	74.985	0.720451	0.146765	Gmet_1197	cytochrome c
gene-Gmet_1198	337.205	220.015	0.859343	0.0968447	Gmet_1198	protein of unknown function DUF2950
gene-Gmet_1199	189.15	177.99	0.322402	0.540326	Gmet_1199	hypothetical protein
gene-Gmet_1200	234.6	199.755	0.446281	0.342648	Gmet_1200	hypothetical protein
gene-Gmet_1201	244.9	63.69	2.16274	1.27579e-07	Gmet_1201	pentapeptide repeat protein
gene-Gmet_1202	16.55	12.99	0.509068	0.369051	Gmet_1202	hypothetical protein
gene-Gmet_1203	10.73	32.44	-1.38319	0.0166974	Gmet_1203	membrane protein of unknown function DUF1003
gene-Gmet_1204	27.02	40.63	-0.390642	0.368527	lrgB	murein hydrolase-controlling membrane protein LrgB
gene-Gmet_1205	14.895	53.5	-1.6026	0.00727117	lrgA	murein hydrolase-controlling membrane protein LrgA
gene-Gmet_1206	27.645	50.19	-0.673072	0.101822	mutM	formamidopyrimidine-DNA glycosylase
gene-Gmet_1207	123.585	26.85	2.41492	4.83293e-08	Gmet_1207	hypothetical protein
gene-Gmet_1208	273.89	82.56	2.18448	1.69257e-06	Gmet_1208	membrane protein YeaQ
gene-Gmet_1209	243.605	232.96	0.276667	0.528782	Gmet_1209	peptidase%2C putative
gene-Gmet_1210	574.25	394.3	0.767193	0.0879694	Gmet_1210	cytochrome c
gene-Gmet_1211	225.82	306.415	-0.273111	0.529996	gapB	glyceraldehyde-3-phosphate dehydrogenase%2C type I
gene-Gmet_1212	42.685	16.655	1.57304	3.4621e-05	Gmet_1212	sensor histidine kinase%2C PAS domain-containing
gene-Gmet_1213	635.365	110.26	2.72224	7.03214e-13	Gmet_1213	NACHT domain and WD40 repeat protein
gene-Gmet_1214	794.745	136.345	2.77026	1.7794e-14	Gmet_1214	hypothetical protein
gene-Gmet_1215	81.795	64.335	0.525252	0.142318	dnaE	DNA polymerase III%2C alpha subunit
gene-Gmet_1216	95.665	321.525	-1.57607	9.97439e-05	accA	acetyl-CoA carboxylase%2C carboxyl transferase%2C alpha subunit
gene-Gmet_1217	50.74	126.77	-1.14356	0.00412131	rluB	23S rRNA pseudouridine 2605 synthase
gene-Gmet_1218	401.375	102.85	2.17391	9.41023e-08	Gmet_1218	sensor histidine kinase%2C PAS%2C PAS%2C PAS%2C PAS and PAS domain-containing
gene-Gmet_1219	150.24	74.04	1.24228	0.00197515	Gmet_1219	response receiver histidine kinase
gene-Gmet_1220	16.155	22.575	-0.184816	0.849178	Gmet_1220	response regulator
gene-Gmet_1221	61.38	106.055	-0.541082	0.270997	Gmet_1221	helix-turn-helix XRE domain protein
gene-Gmet_1222	25.905	44.035	-0.571878	0.153678	Gmet_1222	rRNA methyltransferase%2C YqxC-related%2C putative
gene-Gmet_1223	54.21	49.325	0.322358	0.366854	sbcD	DNA repair exonuclease SbcCD%2C D subunit%2C putative
gene-Gmet_1224	66.045	70.03	0.0800738	0.848738	sbcC	DNA repair exonuclease SbcCD%2C C subunit%2C putative
gene-Gmet_1225	352.035	276.765	0.657366	0.0516625	hinT	purine nucleoside phosphoramidase
gene-Gmet_1226	724.095	278.34	1.6055	1.46778e-06	Gmet_1226	protein of unknown function%2C DUF4124-containing
gene-Gmet_1227	113.265	102.725	0.357533	0.320963	lgt	prolipoprotein diacylglyceryl transferase
gene-Gmet_1228	970.855	181.115	2.69789	2.21164e-09	rsbW	anti-sigma factor%2C protein serine/threonine kinase
gene-Gmet_1229	6430.81	597.5	3.7465	8.29164e-22	rsbV	anti-anti-sigma factor
gene-Gmet_1230	51.06	48.845	0.258858	0.501878	Gmet_1230	sodium/solute symporter%2C GAF and PP2C family protein serine/threonine phosphatase domain protein
gene-Gmet_1231	340.365	91.9	2.30325	1.37543e-07	Gmet_1231	hypothetical protein
gene-Gmet_1232	554.145	95.725	2.74725	1.34002e-11	Gmet_1232	kinase%2C putative
gene-Gmet_1233	320.26	112.985	1.69615	5.92494e-07	Gmet_1233	TPR domain protein
gene-Gmet_1234	128.19	77.535	0.901298	0.00837977	Gmet_1234	peptide ABC transporter%2C periplasmic peptide-binding lipoprotein
gene-Gmet_1235	40.095	74.315	-0.694463	0.0505871	Gmet_1235	peptide ABC transporter%2C membrane protein
gene-Gmet_1236	175.175	93.36	1.10502	0.000959084	Gmet_1236	peptide ABC transporter%2C membrane protein
gene-Gmet_1237	125.005	144.21	0.0278564	0.965622	Gmet_1237	hypothetical protein
gene-Gmet_1238	128.48	208.415	-0.514182	0.186062	Gmet_1238	peptidase lipoprotein%2C M48 family
gene-Gmet_1239	110.62	212.905	-0.75983	0.0376241	Gmet_1239	ATPase DUF815%2C putative
gene-Gmet_1240	78.155	100.295	-0.170974	0.648231	Gmet_1240	hypothetical protein
gene-Gmet_1241	4.65	16.985	-1.41134	0.22377	frx-1	ferredoxin
gene-Gmet_1242	1844.36	2567.05	-0.292622	0.534327	Gmet_1242	carbonic anhydrase%2C beta-family%2C clade C
gene-Gmet_1243	16.405	47.135	-1.34851	5.73838e-05	Gmet_1243	sensor histidine kinase response regulator%2C HAMP domain-containing
gene-Gmet_1244	13.06	33.36	-1.15399	0.00413634	Gmet_1244	ABC transporter%2C periplasmic substrate-binding protein
gene-Gmet_1245	28.38	136.71	-2.08679	7.39953e-10	Gmet_1245	ligand-gated TonB-dependent outer membrane channel
gene-Gmet_1246	82.72	33.55	1.51342	1.48551e-05	Gmet_1246	radical SAM domain iron-sulfur cluster-binding oxidoreductase
gene-Gmet_1247	322.63	131.12	1.51387	1.91759e-05	Gmet_1247	IPT/TIG domain protein
gene-Gmet_1248	11.995	20.46	-0.565907	0.181402	lptG	lipopolysaccharide ABC transporter%2C membrane protein LptG
gene-Gmet_1249	26.125	34.475	-0.204837	0.659715	lptF	lipopolysaccharide ABC transporter%2C membrane protein LptF
gene-Gmet_1250	294.005	964.115	-1.51882	2.71443e-05	rpsB	ribosomal protein S2
gene-Gmet_1251	634.845	1067.72	-0.553144	0.166024	tsf	translation elongation factor Ts
gene-Gmet_1252	124.065	295.225	-1.04746	0.00265027	pyrH	uridylate kinase
gene-Gmet_1253	420.005	403.07	0.267989	0.524115	frr	ribosome recycling factor
gene-Gmet_1254	136.235	155.31	0.0166176	0.976663	uppS	undecaprenyl diphosphate synthase
gene-Gmet_1255	66.545	87.08	-0.178655	0.65624	cdsA	phosphatidate cytidylyltransferase
gene-Gmet_1256	119.735	205.41	-0.602485	0.126635	dxr	1-deoxy-D-xylulose-5-phosphate reductoisomerase
gene-Gmet_1257	135.325	265.87	-0.808416	0.057755	rseP	membrane-associated zinc metalloprotease RseP
gene-Gmet_1258	47.685	85.77	-0.651496	0.124303	yeaZ	nucleoid maintenance protease YeaZ
gene-Gmet_1259	451.025	849.51	-0.73536	0.0405775	ilvD	dihydroxy-acid dehydratase
gene-Gmet_1260	368.29	1031.06	-1.31991	0.000829924	ilvB	acetolactate synthase%2C large subunit%2C biosynthetic type
gene-Gmet_1261	443.685	648.125	-0.32254	0.43367	ilvN	acetolactate synthase%2C small subunit
gene-Gmet_1262	906.61	2624.3	-1.37538	0.00339306	ilvC	ketol-acid reductoisomerase%2C class I
gene-Gmet_1263	421.97	627.695	-0.372704	0.332531	Gmet_1263	phosphatidylserine decarboxylase%2C putative
gene-Gmet_1264	173.255	364.055	-0.885065	0.0213201	pssA	CDP-diacylglycerol--serine O-phosphatidyltransferase
gene-Gmet_1265	387.12	1190.54	-1.46288	0.000911032	leuA	2-isopropylmalate synthase
gene-Gmet_1266	3669.57	1087.87	2.40405	4.86424e-13	Gmet_1266	cold shock DNA/RNA-binding protein
gene-Gmet_1267	294.26	125.9	1.42707	2.7105e-05	Gmet_1267	Rossmann fold nucleotide-binding protein
gene-Gmet_1268	300.675	808.235	-1.26553	0.00225695	leuC	isopropylmalate/citramalate isomerase%2C large subunit
gene-Gmet_1269	241.46	824.385	-1.56243	0.000730647	leuD	isopropylmalate/citramalate isomerase%2C small subunit
gene-Gmet_1270	103.895	262.425	-1.15878	0.000632799	Gmet_1270	hypothetical protein
gene-Gmet_1271	57.175	98.755	-0.603362	0.108992	Gmet_1271	ABC transporter%2C membrane protein of unknown function DUF140
gene-Gmet_1272	348.255	337.635	0.209953	0.638082	Gmet_1272	ABC transporter%2C periplasmic substrate-binding protein%2C MCE domain-containing
gene-Gmet_1273	30.565	64.485	-0.863717	0.0158823	Gmet_1273	membrane protein%2C putative
gene-Gmet_1274	103.61	118.475	0.00637553	1	Gmet_1274	nucleoside phosphorylase
gene-Gmet_1275	47.39	122.3	-1.16184	0.000502199	kdsB	3-deoxy-D-manno-octulosonate cytidylyltransferase
gene-Gmet_1276	111.38	248.055	-0.987443	0.0071088	pyrG	CTP synthetase
gene-Gmet_1277	104.9	196.03	-0.727775	0.0777219	kdsA	3-deoxy-D-manno-octulosonate-8-phosphate synthase
gene-Gmet_1278	133.6	197.475	-0.396983	0.35696	kdsD	arabinose-5-phosphate isomerase
gene-Gmet_1279	65.335	99.355	-0.389636	0.360923	kdsC	3-deoxy-D-manno-octulosonate-8-phosphate phosphatase
gene-Gmet_1280	1902.69	595.435	1.90123	2.09809e-07	lptC	lipopolysaccharide ABC transporter%2C periplasmic protein LptC
gene-Gmet_1281	533.605	454.81	0.468733	0.19186	lptA	lipopolysaccharide ABC transporter%2C periplasmic protein LptA
gene-Gmet_1282	189.035	202.29	0.113992	0.778171	lptB	lipopolysaccharide ABC transporter%2C ATP-binding protein
gene-Gmet_1283	117.15	237.105	-0.83545	0.0138806	rpoN	RNA polymerase sigma-54 factor RpoN
gene-Gmet_1284	1244.7	1662.19	-0.198313	0.63786	raiA	ribosomal subunit interface-associated sigma-54 modulation protein RaiA
gene-Gmet_1285	188.325	249.1	-0.208634	0.585493	hprK	HPr(Ser) kinase/phosphatase
gene-Gmet_1286	140.29	228.145	-0.515966	0.165802	Gmet_1286	P-loop-containing kinase UPF0042
gene-Gmet_1287	129.72	174.915	-0.173716	0.709521	Gmet_1287	phosphotransferase system%2C mannose-type%2C protein IIA
gene-Gmet_1288	165.26	86.165	1.3329	0.00986511	ptsH	phosphocarrier protein HPr
gene-Gmet_1289	123.065	151.54	-0.127452	0.747281	ptsI	phosphoenolpyruvate--protein phosphotransferase
gene-Gmet_1290	140.81	908.425	-2.51654	3.47678e-11	metK-1	ATP--methionine S-adenosyltransferase
gene-Gmet_1291	94.82	128.755	-0.233108	0.522952	Gmet_1291	winged-helix transcriptional response regulator
gene-Gmet_1292	114.6	130.605	-0.00673156	0.999462	Gmet_1292	sensor histidine kinase
gene-Gmet_1293	1101.76	1130.7	0.17531	0.687359	Gmet_1293	oxidoreductase%2C 2-nitropropane dioxygenase family
gene-Gmet_1294	113.54	543.975	-2.08624	6.87485e-09	ahcY	S-adenosyl-L-homocysteine hydrolase
gene-Gmet_1295	188.415	229.235	-0.100749	0.812036	pepF	oligoendopeptidase F
gene-Gmet_1296	78.26	159.935	-0.667004	0.265217	Gmet_1296	SMR domain protein
gene-Gmet_1297	156.385	716.61	-2.01528	6.14364e-08	nrdJ	ribonucleoside diphosphate reductase%2C adenosylcobalamin-dependent
gene-Gmet_1298	76.35	71.56	0.291366	0.410695	Gmet_1298	sensor diguanylate cyclase%2C GAF domain-containing
gene-Gmet_1299	36.93	71.01	-0.762518	0.0225401	Gmet_1299	lipoprotein%2C putative
gene-Gmet_1300	2949.74	764.47	2.14442	1.89586e-09	Gmet_1300	cysteine desulfurase family protein
gene-Gmet_1301	487.935	140.475	2.19619	6.58512e-09	Gmet_1301	lipoprotein%2C putative
gene-Gmet_1302	680.39	526.795	0.549572	0.152395	Gmet_1302	PhoH-related ATPase
gene-Gmet_1303	210.03	290.085	-0.284601	0.461281	ygjD	tRNA (N6-threonylcarbamyl-A37) modification enzyme
gene-Gmet_1304	110.575	151.305	-0.262613	0.488698	rsmA	16S rRNA (6-N'%2CN'-dimethyl-A1518%2CA1519)-dimethyltransferase
gene-Gmet_1305	4325.49	4223.85	0.263999	0.512764	Gmet_1305	transcriptional regulator%2C Ros/MucR family
gene-Gmet_1306	534.02	268.01	1.58972	0.000241575	vorD	2-oxoacid:ferredoxin oxidoreductase%2C ferredoxin subunit
gene-Gmet_1307	469.65	591.825	-0.151263	0.720133	vorA	2-oxoacid:ferredoxin oxidoreductase%2C alpha subunit
gene-Gmet_1308	180.065	470.97	-1.19337	0.00369098	vorB	2-oxoacid:ferredoxin oxidoreductase%2C thiamin diphosphate-binding subunit
gene-Gmet_1309	231.49	431.545	-0.687486	0.0640753	vorC	2-oxoacid:ferredoxin oxidoreductase%2C gamma subunit
gene-Gmet_1310	16.165	24.075	-0.371017	0.367337	Gmet_1310	transposase of ISGme5%2C ISL3 family
gene-Gmet_1311	143.495	238.27	-0.531974	0.147499	gmd-1	GDP-mannose 4%2C6-dehydratase and GDP-6-deoxy-D-lyxo-4-hexulose reductase
gene-Gmet_1312	83.305	116.72	-0.278389	0.482835	fcl	GDP-L-fucose synthase
gene-Gmet_1313	79.525	174.395	-0.844544	0.0378955	Gmet_1313	hypothetical protein
gene-Gmet_1314	55.87	84.2	-0.313672	0.517522	Gmet_1314	protein of unknown function DUF86
gene-Gmet_1315	54.015	22.935	1.4275	2.10578e-05	Gmet_1315	transposase of ISGme2%2C IS4 family
gene-Gmet_1316	25.935	32.9	-0.10558	0.928779	Gmet_1316	nucleotidyltransferase-related protein
gene-Gmet_1317	77.235	63.73	0.529698	0.191821	Gmet_1317	protein of unknown function DUF86
gene-Gmet_1319	113.305	108.99	0.429775	0.402272	Gmet_1319	heptapeptide repeat protein
gene-Gmet_1320	100.895	98.46	0.365396	0.468145	Gmet_1320	nucleotidyltransferase
gene-Gmet_1321	99.125	61.39	1.13132	0.0695991	Gmet_1321	antitoxin%2C HicB family
gene-Gmet_1322	119.42	104.13	0.653999	0.313013	Gmet_1322	toxin%2C HicA family
gene-Gmet_1323	77.925	332.895	-1.57512	0.001595	Gmet_1323	heptapeptide repeat protein
gene-Gmet_1324	26.225	90.69	-1.58809	3.00582e-06	fdtC/fdtA	dTDP-3-amino-3%2C6-dideoxy-D-galactose N-acetyltransferase and dTDP-6-deoxy-D-hex-4-ulose isomerase
gene-Gmet_1325	54.145	60.225	0.0489397	0.912744	fdtB	glutamate--dTDP-6-deoxy-D-xylo-hex-3-ulose 3-aminotransferase
gene-Gmet_1326	16.82	43.945	-1.19735	0.00254733	Gmet_1326	undecaprenyl-diphospho-oligosaccharide flippase
gene-Gmet_1327	69.435	26.1	1.60725	0.000216914	Gmet_1327	glycosyltransferase
gene-Gmet_1328	125.855	55.845	1.3822	7.99073e-05	Gmet_1328	glycosyltransferase
gene-Gmet_1329	118.39	46.14	1.53678	1.33234e-05	Gmet_1329	glycosyltransferase%2C putative
gene-Gmet_1330	115.17	16.28	3.00783	7.66521e-13	Gmet_1330	hypothetical protein
gene-Gmet_1331	211.965	38.4	2.65376	1.23951e-12	Gmet_1331	glycosyltransferase%2C putative
gene-Gmet_1332	144.74	44.535	1.88648	3.50259e-07	Gmet_1332	glycosyltransferase%2C putative
gene-Gmet_1333	105.745	62.875	0.952892	0.00879539	Gmet_1333	transposase of ISGme6%2C ISL3 family
gene-Gmet_1334	33.235	76.835	-1.01599	0.00612455	Gmet_1334	glycosyltransferase
gene-Gmet_1335	23.49	50.64	-0.916524	0.0115585	Gmet_1335	NAD-dependent nucleoside diphosphate-sugar epimerase/dehydratase
gene-Gmet_1336	252.225	88.16	1.71501	1.4412e-06	Gmet_1336	ATPase%2C AAA family
gene-Gmet_1337	97.155	32.91	1.78643	9.504e-07	Gmet_1337	undecaprenyl-phosphate glycosylphosphotransferase
gene-Gmet_1338	74.345	89.695	-0.110989	0.794497	Gmet_1338	NAD-dependent nucleoside diphosphate-sugar epimerase/dehydratase
gene-Gmet_1339	844.025	441.095	1.34953	0.000133856	Gmet_1339	antitoxin%2C AbrB family
gene-Gmet_1340	219.58	110.385	1.26405	0.000261763	Gmet_1340	toxin%2C PIN family
gene-Gmet_1341	123.645	145.23	-0.0619783	0.886414	Gmet_1341	hypothetical protein
gene-Gmet_1343	93.485	160.58	-0.598976	0.0879694	Gmet_1343	RNA exonuclease%2C beta-lactamase fold protein
gene-Gmet_1344	80.165	285.785	-1.65623	1.38496e-06	Gmet_1344	periplasmic polysaccharide biosynthesis/export protein
gene-Gmet_1345	205.835	347.9	-0.592876	0.130108	Gmet_1345	periplasmic polysaccharide biosynthesis/export protein
gene-Gmet_1346	182.54	236.51	-0.200695	0.620731	Gmet_1346	polysaccharide chain length determinant protein
gene-Gmet_1347	306.06	316.4	0.121225	0.778713	Gmet_1347	membrane-associated phosphatase%2C PAP2_like_5 family
gene-Gmet_1348	118.65	166.595	-0.288807	0.431036	Gmet_1348	phosphatase/phosphohexomutase-related hydrolase
gene-Gmet_1349	43.82	34.145	0.522208	0.165771	hrpB	ATP-dependent helicase HrpB
gene-Gmet_1350	639.925	375.625	0.989012	0.00412531	Gmet_1350	zinc metalloendopeptidase%2C M23 family
gene-Gmet_1351	368.955	626.93	-0.447718	0.215294	glnB	nitrogen regulatory protein P-II
gene-Gmet_1352	281.48	1046.41	-1.70946	2.90026e-05	glnA	glutamine synthetase%2C type I
gene-Gmet_1353	171.12	257.91	-0.399253	0.260202	ispG	4-hydroxy-3-methylbut-2-en-1-yl diphosphate synthase
gene-Gmet_1354	129.375	175.105	-0.268777	0.501878	proS	prolyl-tRNA synthetase
gene-Gmet_1355	79.28	134.82	-0.577762	0.126523	pyrF	orotidine-5'-phosphate decarboxylase
gene-Gmet_1356	51.96	75.425	-0.352544	0.388473	rlmB	23S rRNA (2'-O-methyl-G2251)-methyltransferase
gene-Gmet_1357	107.64	251.425	-1.04524	0.00263914	aspS	aspartyl-tRNA synthetase
gene-Gmet_1358	92.585	113.485	-0.088608	0.832605	Gmet_1358	LysM domain lipoprotein
gene-Gmet_1359	1206.73	2098.62	-0.647168	0.132144	icd	isocitrate dehydrogenase%2C NADP-dependent
gene-Gmet_1360	1619.43	4943.97	-1.45313	0.00272391	mdh	malate dehydrogenase%2C NAD-dependent
gene-Gmet_1361	1399.35	3252.42	-0.511817	0.158254	korD	2-oxoglutarate:ferredoxin oxidoreductase%2C ferredoxin subunit
gene-Gmet_1362	992.975	4546.12	-2.03156	5.61705e-06	korA	2-oxoglutarate:ferredoxin oxidoreductase%2C alpha subunit
gene-Gmet_1363	614.195	4305.31	-2.63989	1.07066e-07	korB	2-oxoglutarate:ferredoxin oxidoreductase%2C thiamin diphosphate-binding subunit
gene-Gmet_1364	742.6	2019.44	-1.24558	0.00939735	korC	2-oxoglutarate:ferredoxin oxidoreductase%2C gamma subunit
gene-Gmet_1365	212.49	75.4	1.68912	3.1231e-07	Gmet_1365	cyclic diguanylate phosphodiesterase
gene-Gmet_1366	217.61	135.135	0.879089	0.00983188	Gmet_1366	PATAN domain protein
gene-Gmet_1367	375.18	417.395	0.0495532	0.907736	Gmet_1367	membrane protein%2C putative
gene-Gmet_1368	27.38	50.92	-0.687194	0.0881143	Gmet_1368	membrane protein DedA
gene-Gmet_1369	50.15	97.845	-0.767955	0.0304302	trmJ	tRNA (2'O-methyl-C32/U32)-methyltransferase
gene-Gmet_1370	24.76	51.7	-0.784542	0.23538	Gmet_1370	hypothetical protein
gene-Gmet_1371	1823.15	522.77	2.02272	1.05663e-08	Gmet_1371	LemA family lipoprotein
gene-Gmet_1372	1127.22	401.83	1.69433	1.30801e-06	Gmet_1372	protein of unknown function DUF477
gene-Gmet_1373	224.87	93.07	1.50103	6.85208e-06	Gmet_1373	hypothetical protein
gene-Gmet_1374	26.155	31.86	-0.116627	0.801643	Gmet_1374	multidrug resistance efflux pump%2C RND family%2C inner membrane protein EmrB
gene-Gmet_1375	52.02	82.675	-0.505462	0.227662	Gmet_1375	multidrug resistance efflux pump%2C RND family%2C membrane fusion protein EmrA
gene-Gmet_1376	25.81	74.715	-1.36927	0.000447356	Gmet_1376	efflux pump%2C RND family%2C outer membrane protein
gene-Gmet_1377	170.19	171.625	0.152046	0.73336	Gmet_1377	lytic transglycosylase domain protein
gene-Gmet_1378	819.22	57.845	4.04969	7.07034e-24	Gmet_1378	response regulator
gene-Gmet_1379	963.68	33.635	5.05429	9.51763e-29	Gmet_1379	sensor histidine kinase
gene-Gmet_1380	4321.31	239.165	4.40245	7.61996e-28	dsbA	disulfide bond formation oxidoreductase DsbA
gene-Gmet_1381	3312.73	189.49	4.356	4.31121e-26	dsbB	disulfide bond formation oxidoreductase DsbB
gene-Gmet_1382	2835.86	161.89	4.33381	4.77482e-26	Gmet_1382	arylsulfotransferase
gene-Gmet_1383	200.18	34.465	2.78754	2.82489e-13	Gmet_1383	TlpA family-related protein disulfide reductase
gene-Gmet_1384	123.385	22.84	2.65805	2.21797e-12	ccdA-2	cytochrome c
gene-Gmet_1385	57.09	9.7	2.77896	8.67469e-12	Gmet_1385	hypothetical protein
gene-Gmet_1386	236.765	326.235	-0.29445	0.450294	rnr	exoribonuclease R
gene-Gmet_1387	53.1	115.895	-0.929004	0.00586873	tatC	twin-arginine translocation pathway protein TatC
gene-Gmet_1388	80.555	85.5	0.116943	0.768419	ribF	riboflavin kinase and FAD synthetase
gene-Gmet_1389	34.72	79.23	-0.998418	0.00584094	Gmet_1389	membrane protein%2C putative
gene-Gmet_1390	32.645	45.71	-0.310055	0.531248	Gmet_1390	SAM-dependent methyltransferase%2C putative
gene-Gmet_1391	102.875	120.955	-0.072151	0.8723	Gmet_1391	polyprenyl-phospho-glycoside--protein O-glycosyltransferase DUF2723 membrane protein%2C putative
gene-Gmet_1392	61.815	106.975	-0.613533	0.107308	aroE	shikimate 5-dehydrogenase
gene-Gmet_1393	132.905	216.12	-0.524671	0.139866	pilB	type IV pilus biogenesis ATPase PilB
gene-Gmet_1394	73.62	374.06	-2.16998	4.28507e-09	pilT-4	twitching motility pilus retraction ATPase
gene-Gmet_1395	150.36	565.705	-1.74048	2.1316e-06	pilC	type IV pilus inner membrane protein PilC
gene-Gmet_1396	21.81	65.215	-1.40102	1.63163e-05	pilS	sensor histidine kinase PilS%2C PAS domain-containing
gene-Gmet_1397	74.525	252.95	-1.60106	2.73633e-05	pilR	sigma-54-dependent transcriptional response regulator PilR
gene-Gmet_1398	105.745	62.875	0.952893	0.00879539	Gmet_1398	transposase of ISGme6%2C ISL3 family
gene-Gmet_1399	4463.64	3758.91	0.831305	0.0168012	pilA-N	geopilin domain 1 protein
gene-Gmet_1400	394.78	2427.34	-2.31159	2.0845e-11	pilA-C	geopilin domain 2 protein
gene-Gmet_1401	22.29	76.605	-1.55867	1.99147e-05	Gmet_1401	membrane protein%2C putative
gene-Gmet_1402	17.26	33.64	-0.753016	0.0577278	Gmet_1402	hypothetical protein
gene-Gmet_1403	82.405	58.765	0.682313	0.0499112	Gmet_1403	ABC transporter%2C ATP-binding protein
gene-Gmet_1404	50.26	52.07	0.137987	0.726855	Gmet_1404	membrane protein%2C putative
gene-Gmet_1405	26.61	39.495	-0.356125	0.451047	Gmet_1405	phosphoglycosyl-diphosphate--polyprenyl-phosphate phosphoglycosyltransferase%2C putative
gene-Gmet_1406	25.34	35.975	-0.292133	0.528259	Gmet_1406	ABC transporter%2C membrane protein%2C ABC-2 family
gene-Gmet_1407	21.86	16.42	0.607018	0.290882	Gmet_1407	ABC transporter%2C ATP-binding protein
gene-Gmet_1408	47.61	30.34	0.832644	0.0329497	Gmet_1408	glycosyltransferase
gene-Gmet_1409	25.86	14.375	1.02905	0.0216198	Gmet_1409	hypothetical protein
gene-Gmet_1410	30.61	19.665	0.817705	0.0299587	Gmet_1410	ADP-heptose--lipopolysaccharide heptosyltransferase%2C putative
gene-Gmet_1411	267.76	326.56	-0.0997083	0.806451	thrS	threonyl-tRNA synthetase
gene-Gmet_1412	522.555	485.95	0.340884	0.356768	infC	translation initiation factor IF-3
gene-Gmet_1413	974.465	721.33	1.05701	0.0123397	rpmI	ribosomal protein L35
gene-Gmet_1414	556.085	1577.46	-1.20886	0.00146321	rplT	ribosomal protein L20
gene-Gmet_1415	66.84	241.555	-1.68332	5.47442e-06	pheS	phenylalanyl-tRNA synthetase%2C alpha subunit
gene-Gmet_1416	136.84	257.68	-0.76695	0.0749634	pheT	phenylalanyl-tRNA synthetase%2C beta subunit
gene-Gmet_1417	500.275	364.055	0.855553	0.0595352	ihfA-1	integration host factor%2C alpha subunit
gene-Gmet_1418	172.07	114.35	0.879541	0.023285	Gmet_1418	transcriptional regulator%2C MerR family
gene-Gmet_1419	11.415	25.995	-0.938793	0.0369302	surE	nucleoside 3'/5'-monophosphate phosphatase and short-chain exopolyphosphatase SurE
gene-Gmet_1420	95.715	105.93	0.0582931	0.898355	pcm	protein L-isoaspartate O-methyltransferase
gene-Gmet_1421	176.45	119.31	0.761135	0.0202737	rpoS	RNA polymerase sigma-38 factor%2C stationary phase
gene-Gmet_1422	211.265	217.52	0.195701	0.601374	apt	adenine phosphoribosyltransferase
gene-Gmet_1424	68.925	100.425	-0.370669	0.309547	mutS-1	DNA mismatch repair ATPase MutS-1
gene-Gmet_1425	60.235	140.545	-1.04787	0.00355202	Gmet_1425	N-acetylmuramyl-L-alanine amidase
gene-Gmet_1426	47.495	108.595	-1.02697	0.00303534	glnD	nitrogen regulatory protein P-II uridylyltransferase%2C GlnD
gene-Gmet_1427	105.07	122.405	-0.0214087	0.979145	xerD	integrase/recombinase XerD
gene-Gmet_1428	566.51	434.335	0.566366	0.130831	Gmet_1428	phosphoglycerate mutase family protein
gene-Gmet_1429	1236.74	426.85	1.78084	5.81085e-06	Gmet_1429	outer membrane lipoprotein%2C Slp family
gene-Gmet_1430	362.955	286.66	0.538159	0.137278	ugd	UDP-glucose 6-dehydrogenase
gene-Gmet_1431	145.14	133.405	0.326695	0.367464	uxs	UDP-glucuronate decarboxylase
gene-Gmet_1432	189.675	163.21	0.538961	0.180583	divIC	septum formation initiator family protein
gene-Gmet_1433	19.33	220.58	-2.62673	0.0934902	Gmet_1433	hypothetical protein
gene-Gmet_1434	59.965	141.94	-1.07571	0.00234437	argS	arginyl-tRNA synthetase
gene-Gmet_1435	28.26	77.18	-1.26414	0.000870046	Gmet_1435	SPOR domain protein
gene-Gmet_1436	36.025	39.07	0.0746299	0.859196	Gmet_1436	hypothetical protein
gene-Gmet_1437	5.905	27.78	-2.04041	0.00040571	Gmet_1437	hypothetical protein
gene-Gmet_1438	31.93	12.69	1.79007	0.02748	Gmet_1438	GIY-YIG domain nuclease%2C putative
gene-Gmet_1439	182.18	162.62	0.382736	0.277007	lexA	transcriptional repressor%2C LexA family
gene-Gmet_1440	73.89	80.915	0.330645	0.616462	Gmet_1440	hypothetical protein
gene-Gmet_1441	43.885	27.96	0.842481	0.0205877	Gmet_1441	DNA polymerase IV
gene-Gmet_1442	1127.4	136.955	3.28172	4.36959e-15	Gmet_1442	flavodoxin%2C putative
gene-Gmet_1443	1117.11	181.045	2.86275	1.24115e-14	Gmet_1443	flavoredoxin
gene-Gmet_1444	39.665	11.18	2.03448	2.36403e-07	Gmet_1444	periplasmic polysaccharide biosynthesis/export protein
gene-Gmet_1445	12.19	5.975	1.25359	0.0241854	Gmet_1445	protein of unknown function DUF2320
gene-Gmet_1446	8.43	8.875	0.123908	0.828911	Gmet_1446	polysaccharide chain length determinant protein
gene-Gmet_1447	20.675	18.295	0.420482	0.492799	Gmet_1447	protein tyrosine kinase
gene-Gmet_1448	5.395	1.46	1.9977	0.00365973	Gmet_1448	exopolysaccharide synthesis membrane protein H (exosortase)
gene-Gmet_1449	4.7	1.94	1.42139	0.0302377	Gmet_1449	serine protease%2C subtilase family
gene-Gmet_1450	12.32	3.575	1.98688	0.0034308	Gmet_1450	hypothetical protein
gene-Gmet_1451	6.865	8.16	-0.0588725	0.94488	Gmet_1451	hypothetical protein
gene-Gmet_1452	16.925	3.565	2.43391	5.9734e-05	Gmet_1452	hypothetical protein
gene-Gmet_1456	1.485	1.385	0.332562	0.899954	Gmet_1456	redox-active protein%2C putative
gene-Gmet_1457	1.905	1.105	1.07387	0.216957	Gmet_1457	outer membrane protein
gene-Gmet_1458	1.58	2	-0.144624	0.74861	Gmet_1458	filamentous hemagglutinin-like outer membrane protein
gene-Gmet_1459	14.84	5.845	1.55201	0.000156025	Gmet_1459	biopolymer transport membrane proton channel%2C TolQ-related protein
gene-Gmet_1461	3.5	3.84	0.010599	1	Gmet_1461	periplasmic energy transduction protein%2C TonB-related protein
gene-Gmet_1462	14.58	3.395	2.26661	1.71483e-07	Gmet_1462	hypothetical protein
gene-Gmet_1463	1.455	2.56	-0.575815	0.472216	Gmet_1463	hypothetical protein
gene-Gmet_1464	5.145	2.105	1.43644	0.0390832	Gmet_1464	hypothetical protein
gene-Gmet_1465	2.4	5.145	-0.969186	0.102442	Gmet_1465	hypothetical protein
gene-Gmet_1467	47.765	24.02	1.20987	0.00120621	Gmet_1467	peptidase%2C M28 family
gene-Gmet_1468	36.16	30.93	0.4665	0.361664	Gmet_1468	hydrolase or acyltransferase%2C alpha/beta fold family
gene-Gmet_1469	22.865	14.655	0.844134	0.0260527	Gmet_1469	acyl-CoA synthetase%2C AMP-forming
gene-Gmet_1470	13.465	12.175	0.474264	0.654135	Gmet_1470	hypothetical protein
gene-Gmet_1471	5.18	4.775	0.363736	0.706323	Gmet_1471	hypothetical protein
gene-Gmet_1472	3.75	1.9	1.08839	0.105031	Gmet_1472	protein serine/threonine phosphatase%2C PP2C family%2C CBS domain pair-containing
gene-Gmet_1473	689.305	461.625	0.804475	0.023305	Gmet_1473	hypothetical protein
gene-Gmet_1474	5.8	7.825	-0.305691	0.763413	Gmet_1474	hypothetical protein
gene-Gmet_1475	9.21	5.195	1.00172	0.00254784	Gmet_1475	RHS repeat protein
gene-Gmet_1476	9.555	14.69	-0.411334	0.521135	Gmet_1476	hypothetical protein
gene-Gmet_1477	4.91	10.375	-0.885293	0.0991328	Gmet_1477	hypothetical protein
gene-Gmet_1478	3.525	3.35	0.268111	0.73336	Gmet_1478	GH3 family protein
gene-Gmet_1479	1.665	0.59	1.73682	0.0179279	Gmet_1479	hypothetical protein
gene-Gmet_1480	3.585	3.27	0.317322	0.546041	Gmet_1480	glycosyltransferase
gene-Gmet_1482	10.26	9.205	0.397817	0.481955	Gmet_1482	hypothetical protein
gene-Gmet_1483	5.09	3.645	0.649613	0.315533	Gmet_1483	phosphatidylserine decarboxylase%2C putative
gene-Gmet_1484	0.99	1.82	-0.740019	0.290314	Gmet_1484	hypothetical protein
gene-Gmet_1486	0.97	2.3	-1.24212	0.245204	galE-2	UDP-glucose/UDP-N-acetylglucosamine 4-epimerase
gene-Gmet_1487	0.535	2.28	-1.71524	0.0206977	glmS-2	glutamine--fructose-6-phosphate aminotransferase
gene-Gmet_1488	4.345	1.8	1.44811	0.0320494	gmd-2	GDP-mannose 4%2C6-dehydratase and GDP-6-deoxy-D-lyxo-4-hexulose reductase
gene-Gmet_1489	4.685	0.1	5.16393	8.03229e-07	Gmet_1489	UDP-N-acetylglucosamine 2-epimerase
gene-Gmet_1490	4.455	1.1	2.12866	0.00307791	Gmet_1490	undecaprenyl-diphospho-oligosaccharide flippase
gene-Gmet_1491	40.88	7.23	2.71465	2.43662e-09	Gmet_1491	SAM-dependent O-methyltransferase%2C putative
gene-Gmet_1492	16.08	3.79	2.32746	1.739e-05	Gmet_1492	glycosyltransferase
gene-Gmet_1493	16.135	4.355	2.04742	5.14846e-05	Gmet_1493	glycosyltransferase%2C WfgS-like family
gene-Gmet_1494	10.07	2.615	2.11666	0.000185926	Gmet_1494	hypothetical protein
gene-Gmet_1495	17.78	2.72	2.90125	7.13648e-10	Gmet_1495	glycosyltransferase
gene-Gmet_1496	7.335	1.46	2.45985	5.45686e-05	Gmet_1496	glycosyltransferase%2C YqgM-like family
gene-Gmet_1497	13.91	3.33	2.24779	1.30706e-05	Gmet_1497	glycosyltransferase%2C putative
gene-Gmet_1498	27.23	5.045	2.62875	3.33514e-07	Gmet_1498	glycosyltransferase%2C WbnK-like family
gene-Gmet_1499	54.725	4.535	3.81053	1.66002e-16	Gmet_1499	glycosyltransferase
gene-Gmet_1500	7.81	2.55	1.77404	6.82509e-05	Gmet_1500	hypothetical protein
gene-Gmet_1501	9.89	7.095	0.702823	0.149627	Gmet_1501	hypothetical protein
gene-Gmet_1502	2.45	1.54	0.845538	0.254182	Gmet_1502	UDP-alpha-N-acetylglucosamine 3-alpha-N-acetyl-L-fucosaminyltransferase%2C putative
gene-Gmet_1503	9.07	7.655	0.423515	0.345296	epsHI	exopolysaccharide synthesis membrane protein H (exosortase) and periplasmic protein I
gene-Gmet_1504	2.575	6.115	-0.992971	0.111002	Gmet_1504	UDP-N-acetylglucosamine 2-epimerase
gene-Gmet_1505	0.645	3.87	-2.14048	0.00303534	Gmet_1505	UDP-N-acetylglucosamine--undecaprenyl-phosphate N-acetylglucosaminephosphotransferase%2C putative
gene-Gmet_1506	10.21	14.77	-0.325293	0.425531	Gmet_1506	TPR domain lipoprotein
gene-Gmet_1507	37.71	85.3	-1.01108	0.00437892	Gmet_1507	metal-dependent hydrolase%2C beta-lactamase superfamily lipoprotein
gene-Gmet_1508	14.73	39.98	-1.28052	0.00491429	Gmet_1508	iron-sulfur cluster-binding flavodoxin
gene-Gmet_1509	33.325	96.2	-1.3075	0.000979233	Gmet_1509	misacylated tRNA(Pro) deacylase%2C YbaK/ProX family
gene-Gmet_1511	18.55	87.9	-2.00129	1.73191e-07	Gmet_1511	lipoprotein%2C putative
gene-Gmet_1512	35.785	224.515	-2.43439	2.86753e-12	Gmet_1512	glyoxylase-related zinc-dependent hydrolase
gene-Gmet_1513	20.36	19.225	0.276603	0.59483	Gmet_1513	sensor helix-turn-helix transcriptional regulator%2C LuxR family
gene-Gmet_1514	28.685	61.08	-0.899164	0.00704346	Gmet_1514	hypothetical protein
gene-Gmet_1515	49.345	98.55	-0.800904	0.0195622	Gmet_1515	hypothetical protein
gene-Gmet_1516	19.43	61.39	-1.45332	0.011864	Gmet_1516	hypothetical protein
gene-Gmet_1517	35.205	80.55	-1.02271	0.00245043	lolE-2	lipoprotein release ABC transporter%2C membrane protein
gene-Gmet_1518	43.87	107.86	-1.08218	0.00183987	lolD-2	lipoprotein release ABC transporter%2C ATP-binding protein
gene-Gmet_1519	34.845	66.495	-0.733821	0.0262299	Gmet_1519	protein kinase%2C ABC1 domain-containing%2C putative
gene-Gmet_1520	47.475	85.825	-0.644346	0.107308	Gmet_1520	transcriptional regulator%2C TetR family
gene-Gmet_1521	50.725	1.205	5.56454	4.26753e-32	bbsE	succinyl:(R)-benzylsuccinate coenzyme A transferase subunit
gene-Gmet_1522	55.3	3.445	4.19858	1.12839e-24	bbsF	succinyl:(R)-benzylsuccinate coenzyme A transferase subunit
gene-Gmet_1523	25.485	2.625	3.43212	6.66619e-12	bbsG	(R)-benzylsuccinyl-CoA dehydrogenase
gene-Gmet_1524	27.275	2.63	3.52668	8.95958e-09	bbsH	(E)-2-benzylidenesuccinyl-CoA hydratase
gene-Gmet_1525	22.96	4.555	2.47723	3.08528e-06	etfB-5	electron transfer flavoprotein%2C beta subunit
gene-Gmet_1526	21.915	5.31	2.19096	8.9959e-06	etfA-5	electron transfer flavoprotein%2C alpha subunit
gene-Gmet_1527	10.36	2.625	2.14138	4.78746e-06	Gmet_1527	electron transfer flavoprotein-associated cytochrome b and CCG domain pair iron-sulfur cluster-binding oxidoreductase
gene-Gmet_1528	12.305	6.495	1.12039	0.104908	bbsA	benzoylsuccinyl-CoA thiolase subunit
gene-Gmet_1529	10.395	9.74	0.29026	0.563383	bbsB	benzoylsuccinyl-CoA thiolase subunit
gene-Gmet_1530	13.12	8.98	0.760426	0.164257	bbsC	2-[hydroxy(phenyl)methyl]-succinyl-CoA dehydrogenase subunit
gene-Gmet_1531	18.535	18.185	0.220216	0.669029	bbsD	2-[hydroxy(phenyl)methyl]-succinyl-CoA dehydrogenase subunit
gene-Gmet_1532	37.61	25.31	0.843072	0.0916028	Gmet_1532	cyclic nucleotide-binding domain protein
gene-Gmet_1533	15.995	4.925	1.87996	0.000240005	Gmet_1533	oxidoreductase%2C flavin-binding protein
gene-Gmet_1534	1.61	3.32	-0.789138	0.43755	Gmet_1534	membrane protein DUF81%2C putative
gene-Gmet_1535	19.045	10.03	1.11325	0.00293347	Gmet_1535	aromatic hydrocarbon degradation outer membrane protein
gene-Gmet_1536	10.57	2.895	2.07578	4.51556e-06	Gmet_1536	VWFA superfamily protein
gene-Gmet_1537	10.735	5.2	1.23936	0.0193446	Gmet_1537	aromatic hydrocarbon degradation ATPase
gene-Gmet_1539	5.41	2.92	1.09518	0.0169425	bssA	(R)-benzylsuccinate synthase%2C alpha subunit
gene-Gmet_1541	4.24	1.4	1.78705	0.0150455	bssD	(R)-benzylsuccinate synthase%2C delta subunit
gene-Gmet_1542	266.315	110.24	1.4803	5.15933e-05	Gmet_1542	aromatic catabolism-like sigma-54-dependent transcriptional regulator%2C XylR and V4R domain-containing
gene-Gmet_1543	169.035	801.355	-2.01468	1.09701e-08	Gmet_1543	YHS/TRASH domain protein
gene-Gmet_1544	234.675	679.25	-1.2593	0.00147068	Gmet_1544	cytochrome c
gene-Gmet_1545	313.735	1845.6	-2.34391	1.42876e-10	Gmet_1545	germane superfamily lipoprotein%2C putative
gene-Gmet_1546	3287.3	7951.8	-1.03616	0.00434693	Gmet_1546	hypothetical protein
gene-Gmet_1547	476	2284.65	-2.07893	8.04033e-09	Gmet_1547	metal ion efflux pump%2C RND family%2C inner membrane protein
gene-Gmet_1548	569.36	2835.01	-2.11872	9.83561e-09	Gmet_1548	metal ion efflux pump%2C RND family%2C membrane fusion protein
gene-Gmet_1549	628.71	1648.6	-1.1978	0.000667167	Gmet_1549	metal ion efflux pump%2C RND family%2C outer membrane protein
gene-Gmet_1551	142.225	1125.46	-2.71254	2.93255e-15	Gmet_1551	response regulator
gene-Gmet_1552	298.035	3646.32	-3.4051	1.14439e-20	Gmet_1552	ABC transporter%2C ATP-binding protein
gene-Gmet_1553	657.335	3909.26	-2.38708	5.24001e-11	Gmet_1553	ABC transporter%2C membrane protein
gene-Gmet_1554	840.53	5255.9	-2.40738	3.26919e-11	Gmet_1554	protein of unknown function DUF2318
gene-Gmet_1555	310.28	1194.19	-1.69282	4.82358e-06	Gmet_1555	heavy metal transport/detoxification domain protein
gene-Gmet_1556	405.595	545.15	-0.176329	0.717763	Gmet_1556	heavy metal transport/detoxification domain protein
gene-Gmet_1558	212.955	2389.96	-3.31215	5.37393e-16	cysK-2	cysteine synthase A
gene-Gmet_1559	242.185	999.895	-1.84016	1.46987e-06	Gmet_1559	zinc metalloendopeptidase%2C M23 family
gene-Gmet_1560	411.01	535.02	-0.189282	0.625476	Gmet_1560	cyclic diguanylate phosphodiesterase
gene-Gmet_1561	543.74	478.65	0.475856	0.170963	Gmet_1561	hypothetical protein
gene-Gmet_1563	135.18	252.425	-0.688468	0.0400024	Gmet_1563	hypothetical protein
gene-Gmet_1565	7274.6	9232.56	-0.00451914	0.999599	Gmet_1565	hypothetical protein
gene-Gmet_1566	49.82	300.3	-2.42845	5.12801e-10	metY-3	O-acetyl-L-homoserine sulfhydrylase
gene-Gmet_1567	218.855	365.265	-0.198717	0.79638	thiS-2	thiamin biosynthesis sulfur carrier protein
gene-Gmet_1568	152.615	360.415	-1.06112	0.0080488	thiF-2	thiamin biosynthesis thiocarboxylate synthase
gene-Gmet_1569	94.225	237.34	-1.07572	0.0119208	Gmet_1569	zinc-dependent isopeptidase
gene-Gmet_1570	275.38	423.32	-0.459268	0.326329	Gmet_1570	sulfite reductase subunit%2C putative
gene-Gmet_1571	254.03	245.88	0.61362	0.240434	tusA-1	tRNA (5-carboxymethylaminomethyl-2-thio-U34) synthesis sulfur carrier protein
gene-Gmet_1572	92.915	178.01	-0.742919	0.0323901	Gmet_1572	enoyl-CoA hydratase/isomerase
gene-Gmet_1573	36.81	71.685	-0.743782	0.065674	cobA	cob(I)yrinate a%2Cc-diamide adenosyltransferase
gene-Gmet_1574	147.77	296.43	-0.747026	0.0421384	Gmet_1574	(R)-methylmalonyl-CoA mutase%2C adenosylcobamide-binding subunit
gene-Gmet_1575	57.635	141.915	-1.119	0.00287099	Gmet_1575	enoyl-CoA hydratase/isomerase
gene-Gmet_1576	43.43	64.985	-0.426339	0.380683	Gmet_1576	protein kinase%2C ArgK family%2C putative
gene-Gmet_1577	32.94	46.545	-0.320566	0.451274	Gmet_1577	peptidoglycan L%2CD-transpeptidase%2C YkuD family%2C LysM domain-containing
gene-Gmet_1578	108.9	58.145	1.10385	0.00184293	ccaA	adenosine-specific tRNA nucleotidyltransferase
gene-Gmet_1580	106.315	134.87	-0.175984	0.668902	bioA	lysine--8-amino-7-oxononanoate aminotransferase
gene-Gmet_1581	107.47	176.82	-0.513064	0.139866	bioD	dethiobiotin synthetase
gene-Gmet_1582	79.55	205.445	-1.18354	0.000449063	bioB	biotin synthase
gene-Gmet_1583	24.655	65.65	-1.17446	0.00765138	Gmet_1583	protein of unknown function DUF150
gene-Gmet_1584	105.94	231.685	-0.933408	0.00759291	nusA	transcription elongation factor NusA
gene-Gmet_1585	199.075	122.375	0.912026	0.00727117	ylxRQ	RNA-binding protein YlxRQ%2C putative
gene-Gmet_1586	131.85	291.305	-1.00241	0.0232253	infB	translation initiation factor IF-2
gene-Gmet_1587	215.165	186.45	0.490476	0.326559	rbfA	ribosome-binding factor A
gene-Gmet_1588	92.185	102.805	0.0106382	0.987457	Gmet_1588	phosphoesterase%2C putative
gene-Gmet_1589	68.5	63.725	0.278246	0.506852	truB	tRNA pseudouridine 55 synthase
gene-Gmet_1590	7233.97	4504.13	1.11897	0.00560993	rpsO	ribosomal protein S15
gene-Gmet_1591	207.025	805.37	-1.80072	1.0368e-05	pnp	polyribonucleotide nucleotidyltransferase
gene-Gmet_1592	822.355	254.24	1.89148	9.0038e-08	Gmet_1592	zinc-dependent peptidase%2C M16 family
gene-Gmet_1593	1010.63	297.22	2.02282	3.94297e-09	dut	deoxyuridine-5'-triphosphate pyrophosphohydrolase
gene-Gmet_1594	346.415	231.795	0.779847	0.0225401	Gmet_1594	leucyl aminopeptidase AmpS%2C putative
gene-Gmet_1595	187.06	118.54	0.893408	0.0104963	yrdC	tRNA (N6-threonylcarbamyl-A37) modification ATPase
gene-Gmet_1596	174.43	126.435	0.692595	0.0618489	Gmet_1596	protein of unknown function DUF177
gene-Gmet_1597	846.96	1079.9	0.374499	0.382728	rpmF	ribosomal protein L32
gene-Gmet_1598	231.22	265.485	-0.000131874	1	plsX	acyl-(acyl carrier protein)--phosphate acyltransferase
gene-Gmet_1599	95.47	100.92	0.105381	0.786677	fabH-2	3-oxoacyl-(acyl carrier protein) synthase III
gene-Gmet_1600	114.75	194.705	-0.583449	0.118846	fabD-2	malonyl-CoA--acyl carrier protein transacylase
gene-Gmet_1601	234.105	258.235	0.0347554	0.952007	fabG-2	3-oxoacyl-(acyl carrier protein) reductase
gene-Gmet_1602	10799.5	4519.44	1.7736	5.96328e-07	acpP-2	acyl carrier protein
gene-Gmet_1603	536.16	843.935	-0.483566	0.240469	fabF-2	3-oxoacyl-(acyl carrier protein) synthase II
gene-Gmet_1604	474.135	945.28	-0.75521	0.0537774	rpiB-1	ribose-5-phosphate isomerase B
gene-Gmet_1605	92.38	508.895	-2.31296	5.08466e-07	glyA	serine hydroxymethyltransferase
gene-Gmet_1606	45.63	3053.32	-5.86886	1.29046e-45	cheX-4	protein phosphoaspartate phosphatase CheX
gene-Gmet_1607	28.73	1464.52	-5.37635	3.66211e-39	cheY-4	response receiver CheY
gene-Gmet_1608	17853.3	20204.8	0.196499	0.624425	hup-2	histone-like protein
gene-Gmet_1610	546.31	126.84	2.42685	6.73346e-13	Gmet_1610	hypothetical protein
gene-Gmet_1611	288.57	77.31	2.14917	1.8761e-10	Gmet_1611	protein of unknown function DUF1653
gene-Gmet_1612	1225.73	290.25	2.92468	2.79422e-06	Gmet_1612	hypothetical protein
gene-Gmet_1613	191.165	123.355	0.827441	0.0223981	Gmet_1613	acyl-(acyl carrier protein) ligase%2C acyl carrier%2C [acyl-]glycerolphosphate acyltransferase fusion protein
gene-Gmet_1614	53.72	44.455	0.466671	0.188187	Gmet_1614	cation-translocating P-type ATPase
gene-Gmet_1615	18.18	12.715	0.786832	0.209772	Gmet_1615	protein of unknown function DUF101
gene-Gmet_1616	116.675	64	1.06692	0.0010569	Gmet_1616	BioD and DRTGG domain protein
gene-Gmet_1617	267.475	167.255	0.976773	0.00628674	Gmet_1617	lipoprotein%2C putative
gene-Gmet_1618	153.545	108.74	0.762298	0.0474493	Gmet_1618	protein of unknown function DUF327
gene-Gmet_1619	231.525	100.805	1.40102	6.77739e-05	Gmet_1619	protein of unknown function UPF0027
gene-Gmet_1620	177.71	33.9	2.61669	5.85431e-14	Gmet_1620	metal-dependent phosphohydrolase%2C HDc domain-containing
gene-Gmet_1621	246.575	86.865	1.82976	1.19196e-05	Gmet_1621	hydrolase%2C putative
gene-Gmet_1622	144.165	209.77	-0.284293	0.456873	Gmet_1622	deoxycytidylate deaminase
gene-Gmet_1623	98.025	140.73	-0.27463	0.486972	nrdR	transcriptional repressor of ribonucleotide reductase%2C NrdR%2C zinc ribbon and ATP-cone domain-containing
gene-Gmet_1624	68.27	100.22	-0.367739	0.304358	ribD	2%2C5-diamino-6-(5'-phosphoribosylamino)-4-(3H)-pyrimidinone deaminase and 5-amino-6-(5'-phosphoribosylamino)uracil reductase
gene-Gmet_1625	91.28	110.395	-0.0778245	0.876428	ribE	riboflavin synthase
gene-Gmet_1626	384.53	487.68	-0.154402	0.695108	ribA	3%2C4-dihydroxy-2-butanone-4-phosphate synthase and GTP cyclohydrolase II
gene-Gmet_1627	382.5	696.085	-0.626196	0.0801811	ribH	6%2C7-dimethyl-8-ribityllumazine synthase
gene-Gmet_1628	174.9	223.585	-0.0939893	0.819477	nusB	transcription antitermination factor NusB
gene-Gmet_1629	148.275	324.185	-0.955753	0.00731446	hom	homoserine dehydrogenase
gene-Gmet_1630	20.415	35.515	-0.579705	0.184273	Gmet_1630	HAD superfamily hydrolase
gene-Gmet_1631	111.965	260.53	-1.02841	0.00291367	thrC	threonine synthase
gene-Gmet_1632	835.775	251.365	1.94937	1.40851e-07	Gmet_1632	MoxR family ATPase
gene-Gmet_1633	513.85	120.985	2.31542	8.04033e-09	Gmet_1633	protein of unknown function DUF58
gene-Gmet_1634	80.28	20.76	2.14638	2.12713e-10	Gmet_1634	transglutaminase/protease-like domain membrane protein
gene-Gmet_1635	413.305	123.25	1.93621	3.6785e-08	Gmet_1635	TPR domain protein
gene-Gmet_1636	250.12	82.945	1.81237	5.95745e-08	Gmet_1636	hypothetical protein
gene-Gmet_1637	197.37	408.84	-0.872462	0.0242287	maeB	malate oxidoreductase%2C NADP-dependent%2C phosphate acetyltransferase-like domain-containing
gene-Gmet_1638	673.485	159.885	2.32567	3.35983e-11	Gmet_1638	bis-adenosyl-polyphosphate hydrolase%2C FHIT domain-containing
gene-Gmet_1639	536.43	172.14	1.85489	2.74665e-07	Gmet_1639	ROK domain transcriptional regulator/sugar kinase
gene-Gmet_1640	317.315	126.76	1.52653	1.27363e-05	pfk-1	6-phosphofructokinase
gene-Gmet_1641	138.25	220.405	-0.487297	0.16259	mcp40H-1	GAF sensor methyl-accepting chemotaxis sensory transducer%2C class 40H
gene-Gmet_1642	66.885	276.7	-1.8712	1.08673e-06	panB	3-methyl-2-oxobutanoate hydroxymethyltransferase
gene-Gmet_1643	86.78	230.2	-1.21886	0.00039167	panC	pantoate--beta-alanine ligase
gene-Gmet_1644	43.635	142.13	-1.54052	1.75786e-05	Gmet_1644	pyridoxal-5'-phosphate-dependent decarboxylase
gene-Gmet_1645	330.075	196.6	0.957538	0.00837013	Gmet_1645	metal-dependent hydrolase%2C subgroup D
gene-Gmet_1646	6741.05	879.775	3.19609	3.23287e-15	smpB	SsrA-binding protein
gene-Gmet_1647	156.625	17.05	3.41845	2.23729e-16	Gmet_1647	lipoprotein cytochrome c
gene-Gmet_1648	153.155	38.59	2.25196	1.07478e-08	Gmet_1648	hypothetical protein
gene-Gmet_1649	558.975	328.195	0.976736	0.00543422	Gmet_1649	outer membrane channel%2C putative
gene-Gmet_1650	157.255	133.515	0.421599	0.271107	Gmet_1650	efflux pump%2C RND family%2C outer membrane protein
gene-Gmet_1651	32.335	69.9	-0.91037	0.00923661	Gmet_1651	efflux pump%2C RND family%2C membrane fusion lipoprotein
gene-Gmet_1652	19.54	34.21	-0.649171	0.06815	Gmet_1652	efflux pump%2C RND family%2C inner membrane protein%2C AcrB/AcrD/AcrF family
gene-Gmet_1653	83.075	60.58	0.674156	0.0550871	gpmA	phosphoglycerate mutase 1
gene-Gmet_1654	79.715	56.255	0.734582	0.0695926	Gmet_1654	endonuclease III family protein
gene-Gmet_1655	1157.53	547.425	1.3566	0.00015131	Gmet_1655	Rossmann fold nucleotide-binding protein
gene-Gmet_1656	223.305	147.72	0.882468	0.0158763	Gmet_1656	hypothetical protein
gene-Gmet_1657	236.465	353.045	-0.297023	0.437689	queD	6-carboxy-5%2C6%2C7%2C8-tetrahydropterin synthase
gene-Gmet_1658	121.77	146.895	-0.0578975	0.887074	queE	7-carboxy-7-deazaguanine synthase
gene-Gmet_1659	76.08	93.375	-0.0778518	0.852461	Gmet_1659	creatinine amidohydrolase superfamily protein
gene-Gmet_1660	241.69	156.765	0.884674	0.0122797	Gmet_1660	hypothetical protein
gene-Gmet_1661	149.17	61.6	1.4809	1.55988e-05	Gmet_1661	RES domain protein
gene-Gmet_1662	265.93	137.46	1.33681	0.000798034	Gmet_1662	antibiotic biosynthesis monooxygenase domain protein
gene-Gmet_1663	49.935	65.33	-0.218338	0.59483	Gmet_1663	membrane protein%2C AraJ family
gene-Gmet_1664	25.865	29.105	0.00124093	1	Gmet_1664	efflux pump%2C RND family%2C inner membrane protein
gene-Gmet_1665	45.225	21.485	1.28558	0.000446906	Gmet_1665	efflux pump%2C RND family%2C membrane fusion protein
gene-Gmet_1666	172.74	48.73	2.03924	1.24216e-07	Gmet_1666	efflux pump%2C RND family%2C outer membrane lipoprotein
gene-Gmet_1667	10.03	7.635	0.560911	0.20382	Gmet_1667	sensor histidine kinase%2C HAMP domain-containing
gene-Gmet_1668	8.59	11.455	-0.236662	0.823264	Gmet_1668	protein of unknown function DUF4154
gene-Gmet_1669	38.155	17.795	1.25607	0.000503247	Gmet_1669	ligand-gated TonB-dependent outer membrane channel
gene-Gmet_1670	43.82	36.82	0.42589	0.263883	Gmet_1670	response receiver sensor histidine kinase
gene-Gmet_1671	80.555	106.79	-0.221698	0.554485	Gmet_1671	membrane transglycosylase and transpeptidase PBP1A
gene-Gmet_1672	81.14	103.59	-0.0820288	0.89272	Gmet_1672	acyl-CoA thioesterase
gene-Gmet_1673	75.49	73.2	0.726422	0.410695	Gmet_1673	hypothetical protein
gene-Gmet_1674	109.685	94.575	0.414607	0.263415	Gmet_1674	lipoprotein of unknown function DUF3443
gene-Gmet_1675	131.675	132.325	0.24324	0.528259	Gmet_1675	protein of unknown function DUF2844
gene-Gmet_1676	418.22	307.81	0.653667	0.102615	glpK	glycerol kinase
gene-Gmet_1677	254.055	195.51	0.59554	0.152395	glpA	glycerol-3-phosphate dehydrogenase%2C FAD-dependent
gene-Gmet_1678	354.23	212.205	0.976388	0.024454	Gmet_1678	hypothetical protein
gene-Gmet_1679	974.77	575.325	0.992859	0.0111084	Gmet_1679	peptidoglycan-binding domain 1 protein
gene-Gmet_1680	1131.45	1754.06	-0.268055	0.540326	Gmet_1680	hypothetical protein
gene-Gmet_1681	13.535	20.985	-0.442629	0.401768	Gmet_1681	zinc metalloendopeptidase%2C M23 family
gene-Gmet_1682	67.34	35.37	1.1211	0.000588836	Gmet_1682	transporter%2C Bcr/CflA subfamily
gene-Gmet_1683	54.015	22.935	1.4275	2.02586e-05	Gmet_1683	transposase of ISGme2%2C IS4 family
gene-Gmet_1684	530.115	46.27	3.72712	1.39615e-22	Gmet_1684	helix-turn-helix transcriptional regulator%2C LysR family
gene-Gmet_1685	49.75	56.2	0.0288512	0.954511	Gmet_1685	polysaccharide deacetylase and DUF3473 domain protein
gene-Gmet_1686	38.57	82.075	-0.874207	0.0235546	Gmet_1686	undecaprenyl-phosphate glycosyltransferase%2C putative
gene-Gmet_1687	52.675	105.99	-0.838579	0.0185933	Gmet_1687	radical SAM domain iron-sulfur cluster-binding oxidoreductase
gene-Gmet_1688	27.695	44.615	-0.517976	0.22085	Gmet_1688	acyltransferase%2C putative
gene-Gmet_1689	142.505	179.49	0.0844384	0.869794	acpP-1	acyl carrier protein
gene-Gmet_1690	84.54	137.325	-0.529883	0.146959	Gmet_1690	radical SAM domain iron-sulfur cluster-binding oxidoreductase with cobalamin-binding-like domain
gene-Gmet_1691	41.255	35.04	0.41134	0.333419	fabD-1	malonyl-CoA--acyl carrier protein transacylase
gene-Gmet_1692	70.485	70.27	0.267625	0.563754	Gmet_1692	acyl-CoA thioesterase
gene-Gmet_1693	116.61	96.49	0.440557	0.246532	Gmet_1693	radical SAM domain iron-sulfur cluster-binding oxidoreductase with cobalamin-binding-like domain
gene-Gmet_1694	366.225	321.03	0.404981	0.258568	fabG-1	3-oxoacyl-(acyl carrier protein) reductase
gene-Gmet_1695	231.53	188.315	0.491473	0.164257	fabF-1	3-oxoacyl-(acyl carrier protein) synthase II
gene-Gmet_1696	132.68	113.9	0.419862	0.248659	Gmet_1696	3-oxoacyl-(acyl carrier protein) synthase-related protein
gene-Gmet_1697	24.175	43.45	-0.584062	0.3278	fabZ-1	(3R)-hydroxyacyl-(acyl carrier protein) dehydratase
gene-Gmet_1698	21.685	45.915	-0.867331	0.0346692	Gmet_1698	outer membrane lipoprotein carrier/sorting protein LolA
gene-Gmet_1699	28.815	45.285	-0.501189	0.2124	Gmet_1699	exporter%2C putative
gene-Gmet_1700	54.12	44.665	0.433646	0.326329	Gmet_1700	radical SAM domain iron-sulfur cluster-binding oxidoreductase with cobalamin-binding-like domain
gene-Gmet_1701	31.505	41.425	-0.240619	0.612971	Gmet_1701	radical SAM domain iron-sulfur cluster-binding oxidoreductase with cobalamin-binding-like domain
gene-Gmet_1702	574.37	184.91	1.83931	8.54624e-07	Gmet_1702	lipoprotein%2C putative
gene-Gmet_1703	2.84	2.7	0.347452	0.690379	Gmet_1703	cytochrome c
gene-Gmet_1704	25.325	45.68	-0.646644	0.186062	Gmet_1704	[lipopolysaccharide]-lipid A 3-O-deacylase outer membrane protein%2C PagL family
gene-Gmet_1705	15.735	26.115	-0.541697	0.151037	Gmet_1705	radical SAM domain iron-sulfur cluster-binding oxidoreductase with cobalamin-binding-like domain
gene-Gmet_1706	289.66	195.32	0.780442	0.0276917	Gmet_1706	response receiver-modulated diguanylate cyclase
gene-Gmet_1707	82.295	133.265	-0.483632	0.271174	Gmet_1707	sensor histidine kinase response regulator%2C PAS and PAS domain-containing
gene-Gmet_1708	27.66	39.3	-0.28908	0.467216	Gmet_1708	acyl-CoA--carboxylate coenzyme A transferase%2C beta subunit%2C putative
gene-Gmet_1709	23.305	43.925	-0.706695	0.070431	Gmet_1709	acyl-CoA--carboxylate coenzyme A transferase%2C alpha subunit%2C putative
gene-Gmet_1710	47.7	48.03	0.193282	0.615809	Gmet_1710	short-chain acyl-CoA dehydrogenase
gene-Gmet_1711	9.605	23.475	-1.0485	0.0201553	Gmet_1711	acyl-CoA--carboxylate coenzyme A transferase%2C family III
gene-Gmet_1712	29.615	44.71	-0.380465	0.340362	etfA-7	electron transfer flavoprotein%2C alpha subunit
gene-Gmet_1713	35.68	47.49	-0.232626	0.626103	etfB-7	electron transfer flavoprotein%2C beta subunit
gene-Gmet_1714	26.57	29.19	0.0352602	0.939243	Gmet_1714	electron transfer flavoprotein-associated cytochrome b and CCG domain pair iron-sulfur cluster-binding oxidoreductase
gene-Gmet_1715	11.12	50.3	-2.00664	6.20615e-07	Gmet_1715	short-chain acyl-CoA dehydrogenase
gene-Gmet_1716	16.225	36.525	-0.985218	0.0211772	Gmet_1716	enoyl-CoA hydratase/isomerase
gene-Gmet_1717	13.995	26.075	-0.66424	0.13605	Gmet_1717	3-hydroxyacyl-CoA dehydrogenase
gene-Gmet_1718	151.235	66.3	1.40563	5.73838e-05	Gmet_1718	transposase of ISGme8%2C IS110 family
gene-Gmet_1719	42.1	226.345	-2.22731	7.95781e-11	Gmet_1719	thiolase
gene-Gmet_1720	362.54	263.905	0.666884	0.0643632	Gmet_1720	aminopeptidase%2C putative
gene-Gmet_1721	521.355	437.94	0.450976	0.219205	Gmet_1721	acyl-CoA thioesterase
gene-Gmet_1722	3.785	9.285	-1.13957	0.00512706	Gmet_1722	cobalamin-binding protein kinase (ArgK) (R)-methylmalonyl-CoA mutase fusion
gene-Gmet_1723	5.045	27.935	-2.20361	9.14749e-05	Gmet_1723	hypothetical protein
gene-Gmet_1724	538.595	242.165	1.42049	7.25415e-05	Gmet_1724	helix-turn-helix transcriptional regulator%2C MerR family
gene-Gmet_1725	107.12	113.285	0.162788	0.691951	Gmet_1725	protein of unknown function DUF188
gene-Gmet_1726	103.345	135.375	-0.171679	0.676245	yaeQ	protein of unknown function YaeQ
gene-Gmet_1727	148.355	149.095	0.18364	0.621913	Gmet_1727	oxidoreductase%2C aldo/keto reductase family
gene-Gmet_1728	393.915	241.59	0.894742	0.0158449	Gmet_1728	Glu/Leu/Phe/Val dehydrogenase superfamily protein
gene-Gmet_1729	6895.3	2791.26	1.8656	1.22218e-07	Gmet_1729	hypothetical protein
gene-Gmet_1730	5971.44	4043.76	0.726928	0.0841076	ato-2	succinyl:acetate coenzyme A transferase
gene-Gmet_1731	42.065	46.045	0.0901309	0.874943	Gmet_1731	transcriptional regulator%2C TetR family
gene-Gmet_1732	140.985	122.105	0.405334	0.249615	Gmet_1732	acyl-CoA thioesterase
gene-Gmet_1733	116.085	258.79	-0.956318	0.00512155	Gmet_1733	helix-turn-helix SAM-dependent methyltransferase
gene-Gmet_1734	66.53	463.41	-1.8177	0.0126262	Gmet_1734	hypothetical protein
gene-Gmet_1735	0	86.395	-5.66129	0.00302046	Gmet_1735	protein of unknown function DUF329
gene-Gmet_1736	33.595	167.13	-2.14622	9.58487e-09	gltX	glutamyl-tRNA synthetase%2C non-discriminating
gene-Gmet_1737	91.915	416.35	-1.99132	3.08028e-08	Gmet_1737	response regulator%2C GspIIEN domain-containing
gene-Gmet_1738	15.555	41.805	-1.20594	0.00163924	Gmet_1738	ammonium transporter%2C putative
gene-Gmet_1739	182.16	145.155	0.517319	0.138188	Gmet_1739	histone deacetylase family protein
gene-Gmet_1740	96.21	146.31	-0.419094	0.253534	Gmet_1740	hypothetical protein
gene-Gmet_1741	81.935	258.445	-1.48293	7.50724e-05	Gmet_1741	hypothetical protein
gene-Gmet_1742	119.565	207.255	-0.553671	0.148262	Gmet_1742	hypothetical protein
gene-Gmet_1743	136.315	129.395	0.276453	0.456725	Gmet_1743	ABC transporter%2C ATP-binding protein
gene-Gmet_1744	81.055	194.39	-1.08313	0.00191218	omcI	lipoprotein cytochrome c
gene-Gmet_1745	15.47	24.52	-0.498639	0.181968	Gmet_1745	outer membrane channel%2C putative
gene-Gmet_1746	219.96	39.95	2.67592	1.66896e-13	Gmet_1746	ABC transporter%2C periplasmic substrate-binding protein
gene-Gmet_1747	67.265	9.01	3.16011	3.89901e-09	Gmet_1747	response receiver-related domain protein
gene-Gmet_1748	449.305	79.39	2.77735	3.30979e-15	Gmet_1748	hypothetical protein
gene-Gmet_1749	1690.89	185.995	3.43585	4.87387e-18	Gmet_1749	manganese/nickel-dependent phosphodiesterase%2C YfcE family
gene-Gmet_1750	26.475	47.34	-0.668625	0.102643	Gmet_1750	peptidase%2C S49 family
gene-Gmet_1751	65.8	77.03	-0.00512178	1	ycbK	protein of unknown function YcbK
gene-Gmet_1752	119.54	290.41	-1.04183	0.0146095	Gmet_1752	NADPH-dependent glutamate synthase%2C GXGXG domain subunit
gene-Gmet_1753	40.7	204.095	-2.09224	4.21713e-07	Gmet_1753	NADPH-dependent glutamate synthase%2C glutamine amidotransferase subunit
gene-Gmet_1754	86.47	338.43	-1.74434	1.97184e-05	Gmet_1754	NADPH-dependent glutamate synthase%2C NADPH oxidoreductase subunit
gene-Gmet_1755	49.315	345.225	-2.54346	4.03621e-10	Gmet_1755	NADPH-dependent glutamate synthase%2C iron-sulfur cluster-binding subunit
gene-Gmet_1756	62.71	529.775	-2.87001	4.14526e-14	Gmet_1756	NADPH-dependent glutamate synthase%2C iron-sulfur cluster-binding and FMN-binding subunit
gene-Gmet_1757	47.66	135.795	-1.31009	7.10997e-05	Gmet_1757	PilZ domain protein
gene-Gmet_1758	94.21	141.525	0.0821665	1	Gmet_1758	protein of unknown function DUF1858
gene-Gmet_1759	21.415	56.14	-1.19322	0.0235546	coaD	pantetheine-phosphate adenylyltransferase
gene-Gmet_1760	35.81	44.08	-0.061592	0.915878	Gmet_1760	DNA methyltransferase%2C putative
gene-Gmet_1761	52.94	89.58	-0.567007	0.0881586	Gmet_1761	ketose-1%2C6-bisphosphate aldolase%2C class II%2C putative
gene-Gmet_1762	359.355	83.5	2.29541	7.74303e-12	Gmet_1762	deoxyguanosine triphosphate triphosphohydrolase%2C putative
gene-Gmet_1763	1179.91	326.135	2.09105	9.6364e-10	Gmet_1763	hypothetical protein
gene-Gmet_1764	431.045	259.95	1.09476	0.00156361	yhbY	RNA-binding protein YhbY
gene-Gmet_1765	445.805	99.16	2.35559	3.14484e-12	Gmet_1765	sensor histidine kinase response regulator
gene-Gmet_1766	96.415	88.21	0.32428	0.374983	lepA	membrane GTPase LepA
gene-Gmet_1767	137.95	147.755	0.105052	0.787524	lepB	signal peptidase I
gene-Gmet_1768	289.61	136.7	1.31698	0.000290023	pyrR	pyrimidine operon regulator and uracil phosphoribosyltransferase PyrR
gene-Gmet_1769	168.1	126.645	0.593039	0.102894	pyrB	aspartate carbamyltransferase
gene-Gmet_1770	412.455	255.185	0.858424	0.0299171	pyrC	dihydroorotase
gene-Gmet_1771	242.985	147.365	0.880923	0.0367448	carA	carbamyl-phosphate synthase%2C small subunit
gene-Gmet_1772	226.54	179.275	0.502064	0.264348	Gmet_1772	radical SAM domain iron-sulfur cluster-binding oxidoreductase
gene-Gmet_1773	29.63	31.66	0.220766	0.761599	Gmet_1773	protein of unknown function DUF486
gene-Gmet_1774	170.24	199.515	-0.0858803	0.866964	carB-1	carbamyl-phosphate synthase%2C large subunit%2C glutamine-dependent
gene-Gmet_1775	100.295	243.775	-1.03961	0.0020438	greA	transcription elongation factor GreA
gene-Gmet_1776	205.115	395.67	-0.287189	0.570704	Gmet_1776	protein of unknown function DUF1858
gene-Gmet_1777	106.82	83.555	0.512851	0.182532	recG	ATP-dependent DNA helicase RecG
gene-Gmet_1778	401.065	488.58	0.0543318	0.928779	Gmet_1778	protein of unknown function DUF1255
gene-Gmet_1779	180.17	47.355	2.11621	9.7995e-11	Gmet_1779	redox-active membrane protein
gene-Gmet_1780	85.305	27.85	1.79921	1.04618e-07	yadB	glutamyl-Q-tRNA(Asp) synthetase
gene-Gmet_1781	389.655	111.59	2.06398	1.94815e-07	Gmet_1781	membrane protein%2C putative
gene-Gmet_1782	17.375	95.55	-2.22001	6.3023e-09	Gmet_1782	membrane protein%2C TerC family
gene-Gmet_1783	277.315	368.125	-0.219388	0.568611	Gmet_1783	integrase
gene-Gmet_1785	3.305	1.395	1.3176	0.0999011	Gmet_1785	hypothetical protein
gene-Gmet_1788	32.69	16.685	1.1786	0.00312722	Gmet_1788	ATP/GTP-binding transposition helper of ISGme4%2C IS21 family
gene-Gmet_1789	55.645	24.51	1.38431	0.000118249	Gmet_1789	transposase of ISGme4%2C IS21 family
gene-Gmet_1790	5.615	4.835	0.443344	0.766192	Gmet_1790	NUDIX hydrolase%2C MutT family
gene-Gmet_1791	210.815	73.26	1.83716	1.97184e-05	Gmet_1791	helix-turn-helix DNA-binding protein%2C putative
gene-Gmet_1792	134.58	41.895	1.90946	5.41358e-07	Gmet_1792	hypothetical protein
gene-Gmet_1793	98.985	18.345	2.61392	7.49206e-14	Gmet_1793	SEFIR domain protein
gene-Gmet_1795	149	33.19	2.35618	1.36382e-12	Gmet_1795	hypothetical protein
gene-Gmet_1797	57.27	37.57	0.797777	0.0193379	Gmet_1797	type II restriction endonuclease%2C zinc finger
gene-Gmet_1800	24.795	33.47	-0.236746	0.556574	Gmet_1800	adenylyltransferase%2C putative
gene-Gmet_1801	21.34	30.2	-0.198449	0.74861	Gmet_1801	redox-active protein%2C C_GCAxxG_C_C family%2C putative
gene-Gmet_1802	3.765	5.975	-0.473451	0.344662	bamB-2	benzoyl-CoA reductase%2C putative
gene-Gmet_1803	3.04	3.375	-0.00120691	1	bamC-2	iron-sulfur cluster-binding oxidoreductase%2C putative benzoyl-CoA reductase electron transfer protein
gene-Gmet_1804	20.365	40.355	-0.790363	0.0470052	moeA-3	molybdopterin--molybdenum ligase
gene-Gmet_1805	8.8	33.265	-1.63439	0.00282709	Gmet_1805	hypothetical protein
gene-Gmet_1806	25.845	39.82	-0.417262	0.378532	Gmet_1806	SAM-dependent methyltransferase%2C type 11
gene-Gmet_1807	14.095	27.915	-0.810031	0.0470805	Gmet_1807	radical SAM domain iron-sulfur cluster-binding oxidoreductase
gene-Gmet_1808	370.47	51.62	3.25137	3.93312e-11	Gmet_1808	hypothetical protein
gene-Gmet_1809	130.505	29.505	2.42024	0.000317538	actA	menaquinol oxidoreductase complex ACIII%2C cytochrome c subunit ActA
gene-Gmet_1810	151.775	41.195	2.10049	5.91125e-07	actB1	menaquinol oxidoreductase complex ACIII%2C molybdopterin-binding-like subunit ActB1
gene-Gmet_1811	30.785	27.26	0.393295	0.395392	actB2	menaquinol oxidoreductase complex ACIII%2C iron-sulfur cluster-binding subunit ActB2
gene-Gmet_1812	18.175	29.42	-0.489281	0.247002	actC	menaquinol oxidoreductase complex ACIII%2C menaquinol-binding membrane protein subunit ActC
gene-Gmet_1813	19.7	29.83	-0.370994	0.534947	actD	menaquinol oxidoreductase complex ACIII%2C DUF3341 subunit ActD
gene-Gmet_1814	31.67	28.465	0.410871	0.534327	actE	menaquinol oxidoreductase complex ACIII%2C cytochrome c subunit
gene-Gmet_1815	99	293.575	-1.38709	0.00318136	Gmet_1815	flavodoxin%2C putative
gene-Gmet_1816	77.425	229.795	-1.33709	0.00326915	Gmet_1816	hypothetical protein
gene-Gmet_1817	96.105	230.35	-0.848921	0.0836855	Gmet_1817	peptidylprolyl cis-trans isomerase%2C PpiC-type
gene-Gmet_1818	83.045	211.715	-1.19893	0.00808217	paaK-1	phenylacetate--coenzyme A ligase
gene-Gmet_1819	74.46	118.805	-0.510219	0.344499	livF	branched-chain amino acid ABC transporter%2C ATP-binding protein
gene-Gmet_1820	79.775	123.205	-0.457247	0.355979	livG	branched-chain amino acid ABC transporter%2C ATP-binding protein
gene-Gmet_1821	32.98	131.4	-1.82445	1.48551e-05	livM	branched-chain amino acid ABC transporter%2C membrane protein
gene-Gmet_1822	62.465	124.145	-0.820541	0.0348706	livH	branched-chain amino acid ABC transporter%2C membrane protein
gene-Gmet_1823	514.435	774.9	-0.437768	0.393521	livK	branched-chain amino acid ABC transporter%2C periplasmic amino acid-binding protein%2C putative
gene-Gmet_1824	492.23	465.16	0.317617	0.527144	Gmet_1824	ACT domain protein
gene-Gmet_1825	165.4	299.9	-0.702602	0.105346	paaK-2	phenylacetate--coenzyme A ligase
gene-Gmet_1826	84.33	272.91	-1.48399	0.000117323	iorB-1	indolepyruvate:ferredoxin oxidoreductase%2C beta subunit
gene-Gmet_1827	47.37	215.645	-2.00849	6.08346e-08	iorA-1	indolepyruvate:ferredoxin oxidoreductase%2C alpha subunit
gene-Gmet_1828	265.95	154.675	0.992769	0.00464329	gppA-1	pppGpp 5'-phosphohydrolase and exopolyphosphatase%2C putative
gene-Gmet_1829	76.29	44.575	0.971633	0.00382641	Gmet_1829	sodium/phosphate symporter%2C putative
gene-Gmet_1830	397.845	282.705	0.723552	0.0479861	Gmet_1830	lipoprotein%2C putative
gene-Gmet_1831	14.62	209.245	-3.56907	2.27109e-13	Gmet_1831	hypothetical protein
gene-Gmet_1832	86.845	784.985	-2.98328	7.80844e-17	Gmet_1832	peptidoglycan-binding protein%2C OmpA family
gene-Gmet_1833	136.595	1175.47	-2.70566	9.5688e-13	ihfB-1	integration host factor%2C beta subunit
gene-Gmet_1834	147.79	121.99	0.469137	0.179218	Gmet_1834	hypothetical protein
gene-Gmet_1835	52.84	47.675	0.336284	0.342097	Gmet_1835	RNA methyltransferase%2C TrmA family
gene-Gmet_1836	48.895	63.635	-0.101979	0.897138	Gmet_1836	hypothetical protein
gene-Gmet_1837	618.4	413.42	1.14244	0.00227426	infA	translation initiation factor IF-1
gene-Gmet_1838	153.305	328.15	-0.876547	0.00876358	efp-2	translation elongation factor P
gene-Gmet_1839	22.37	30.925	-0.277345	0.516551	genX	translation elongation factor P-lysine lysyltransferase
gene-Gmet_1840	8.88	36.545	-1.87134	6.85301e-05	yjeK	translation elongation factor P-lysyl-lysine 2%2C3-aminomutase
gene-Gmet_1841	116.285	147.07	-0.1551	0.724801	pyrD	dihydroorotate dehydrogenase
gene-Gmet_1842	136.895	239.125	-0.61008	0.0787001	pyrK	dihydroorotate dehydrogenase%2C electron transfer subunit
gene-Gmet_1843	131.59	156.995	-0.0307055	0.965368	rimI	ribosomal protein S18 alanine N-acetyltransferase
gene-Gmet_1844	145.695	270.655	-0.698552	0.0407574	purM	phosphoribosylformylglycinamidine cyclo-ligase
gene-Gmet_1845	305.05	170.775	1.07086	0.00256687	purN	phosphoribosylglycinamide formyltransferase%2C folate-dependent
gene-Gmet_1846	606.825	171.64	2.20896	2.79609e-07	ppcE	cytochrome c
gene-Gmet_1847	8897.94	587.97	4.25553	3.62674e-19	Gmet_1847	hypothetical protein
gene-Gmet_1848	47.525	53.22	0.0221921	0.974396	xseA	exodeoxyribonuclease VII%2C large subunit
gene-Gmet_1849	255.12	124.07	1.22911	0.000195391	Gmet_1849	ParA family protein
gene-Gmet_1850	58.68	75.07	-0.166141	0.686481	yibQ	protein of unknown function YibQ
gene-Gmet_1851	445.035	514.84	-0.00296203	1	Gmet_1851	pentapeptide repeat protein
gene-Gmet_1852	226.105	54.675	2.268	4.50611e-09	Gmet_1852	DNA/RNA-binding protein%2C putative
gene-Gmet_1853	563.93	319.225	1.00003	0.0052674	ctpA-2	periplasmic carboxy-terminal processing protease
gene-Gmet_1854	168.97	80.15	1.26414	0.000227687	Gmet_1854	zinc metalloendopeptidase M23 domain protein
gene-Gmet_1855	47.66	89.1	-0.717921	0.0523631	ftsX	cell division ABC transporter%2C membrane protein FtsX%2C putative
gene-Gmet_1856	55.205	117.245	-0.890493	0.0148167	ftsE	cell division ATP-binding protein FtsE
gene-Gmet_1857	98.795	171.85	-0.560608	0.18959	oxpG	type II secretion system pseudopilin OxpG
gene-Gmet_1858	251.855	292.14	0.0146105	0.978591	pulG	type II secretion system pseudopilin PulG
gene-Gmet_1859	162.81	276.255	-0.601697	0.115708	pulQ	type II secretion system secretin lipoprotein PulQ
gene-Gmet_1860	64	145.09	-0.970787	0.00434306	pulP	type II secretion system protein PulP%2C putative
gene-Gmet_1861	252.22	206.78	0.506624	0.142461	pulO	type II secretion system protein PulO%2C putative
gene-Gmet_1862	241.095	79.285	1.8382	4.14082e-08	pulN	type II secretion system protein PulN%2C putative
gene-Gmet_1863	375.285	139.07	1.6371	2.13516e-06	pulM	type II secretion system ATPase PulM%2C putative
gene-Gmet_1864	435.645	101.285	2.27743	1.74582e-10	pulE	type II secretion system ATPase PulE
gene-Gmet_1865	916.355	166.755	2.65611	3.7783e-13	pulF	type II secretion system inner membrane protein PulF
gene-Gmet_1866	72.31	110.475	-0.335482	0.488793	Gmet_1866	cytochrome c
gene-Gmet_1867	103.535	98.04	0.287454	0.444288	Gmet_1867	cytochrome c
gene-Gmet_1868	50.63	41.645	0.495658	0.219358	Gmet_1868	cytochrome c
gene-Gmet_1869	126.93	45.16	1.69255	1.01005e-06	Gmet_1869	NHL repeat domain lipoprotein
gene-Gmet_1870	124.83	44.465	1.7	6.23282e-07	Gmet_1870	GDP-mannose--undecaprenyl-phosphate mannosyltransferase
gene-Gmet_1871	262.525	111.91	1.40524	4.95437e-05	lon-2	ATP-dependent Lon protease (La)
gene-Gmet_1872	2310.25	562.625	2.23445	5.45569e-10	clpX	ATP-dependent chaperone and Clp protease specificity component ClpX
gene-Gmet_1873	177.07	202.46	0.0180615	0.976565	clpP	ATP-dependent Clp protease%2C proteolytic subunit ClpP
gene-Gmet_1874	118.305	267.38	-0.99501	0.00391707	tig	ribosome-associated peptidylprolyl cis-trans isomerase%2C FKBP-type (trigger factor)
gene-Gmet_1875	123.605	113.895	0.340547	0.3421	rdgB	xanthosine/inosine triphosphate pyrophosphohydrolase
gene-Gmet_1876	151.96	137.24	0.38339	0.368194	rph	ribonuclease PH
gene-Gmet_1877	119.645	101.145	0.469744	0.303105	Gmet_1877	DHH domain phosphoesterase%2C putative
gene-Gmet_1878	18.18	26.55	-0.39437	0.590852	Gmet_1878	ComEA-related DNA-binding/uptake protein
gene-Gmet_1879	79.87	264.96	-1.56637	1.87576e-05	cimA	citramalate synthase
gene-Gmet_1880	344.1	929.305	-1.25449	0.000417223	Gmet_1880	aspartate 4-kinase
gene-Gmet_1881	46.425	56.43	-0.0727302	0.945819	yjeE	nucleoid maintenance ATPase YjeE
gene-Gmet_1882	300.48	198.295	0.836475	0.0221593	Gmet_1882	CBS domain pair-containing protein
gene-Gmet_1883	71.505	96.825	-0.263404	0.475217	yjeF	ATP-binding protein YjeF
gene-Gmet_1884	63.985	107.91	-0.503371	0.306827	acpS	acyl carrier protein 4'-phosphopantetheinyltransferase
gene-Gmet_1885	106.2	172.145	-0.499003	0.176972	pdxJ	pyridoxine-5'-phosphate synthase
gene-Gmet_1886	124.93	196.595	-0.484311	0.209133	glmM	phosphoglucosamine mutase
gene-Gmet_1887	47.685	49.19	0.209857	0.681654	Gmet_1887	YbbR domain protein
gene-Gmet_1888	20.055	25.955	-0.218607	0.726855	Gmet_1888	diadenylate cyclase
gene-Gmet_1889	193.165	166.74	0.414746	0.235616	folP	dihydropteroate synthase
gene-Gmet_1890	1650.08	560.49	1.75186	1.35105e-06	ftsH-2	cell division ATP-dependent zinc protease FtsH
gene-Gmet_1891	8.07	13.555	-0.506155	0.287188	Gmet_1891	tRNA(Ile) lysidine-34 synthase%2C putative
gene-Gmet_1892	46.84	92.365	-0.786749	0.0194345	recD	exodeoxyribonuclease V%2C alpha subunit
gene-Gmet_1893	57.51	95.405	-0.548151	0.115221	recB	exodeoxyribonuclease V%2C beta subunit
gene-Gmet_1894	120.65	144.54	-0.0830274	0.852461	recC	exodeoxyribonuclease V%2C gamma subunit
gene-Gmet_1895	19.325	9.78	1.14316	0.104282	Gmet_1895	winged helix-turn-helix transcriptional regulator%2C MarR family
gene-Gmet_1896	33.715	37.58	0.0256777	0.970711	lpdA-2	dihydrolipoamide dehydrogenase
gene-Gmet_1897	94.045	351.55	-1.62185	1.30472e-05	hisI	phosphoribosyl-AMP cyclohydrolase
gene-Gmet_1898	306.12	404.225	-0.227021	0.613051	hisGL	ATP phosphoribosyltransferase%2C long form
gene-Gmet_1899	334.915	263.395	0.522183	0.225261	Gmet_1899	ABC transporter%2C ATP-binding protein
gene-Gmet_1900	115.555	232.45	-0.835326	0.0623703	Gmet_1900	ABC transporter%2C membrane protein
gene-Gmet_1901	102.955	400.555	-1.79363	8.05915e-05	Gmet_1901	ABC transporter%2C periplasmic substrate-binding protein%2C aliphatic sulfonates
gene-Gmet_1902	206.565	459.025	-1.00312	0.0173894	cooS	carbon monoxide dehydrogenase%2C catalytic subunit
gene-Gmet_1903	76.44	74.115	0.195137	0.70925	cysA	sulfate ABC transporter%2C ATP-binding protein
gene-Gmet_1904	45.68	70.035	-0.44797	0.324264	cysW	sulfate ABC transporter%2C membrane protein CysW
gene-Gmet_1905	24.48	96.58	-1.81071	1.35698e-05	cysU	sulfate ABC transporter%2C membrane protein CysU
gene-Gmet_1906	61.005	441.02	-2.66727	6.6663e-14	cysP	sulfate ABC transporter%2C periplasmic sulfate-binding protein
gene-Gmet_1907	267.29	419.39	-0.408698	0.267827	Gmet_1907	winged helix-turn-helix transcriptional regulator%2C Rrf2 family
gene-Gmet_1908	2571.68	477.44	2.68896	7.76998e-12	Gmet_1908	bacterioferritin%2C cytochrome b1
gene-Gmet_1909	504.53	245.38	1.32512	0.000886665	Gmet_1909	pyridoxamine-5'-phosphate oxidase-related FMN-binding protein
gene-Gmet_1910	232.575	50.55	2.41931	2.86646e-09	Gmet_1910	ribonucleoside diphosphate reductase%2C adenosylcobalamin-dependent%2C putative
gene-Gmet_1912	227.855	1463.76	-2.54511	3.83321e-08	acnB	aconitate hydratase 2
gene-Gmet_1913	406.49	140.725	1.71554	2.04247e-07	hisS	histidyl-tRNA synthetase
gene-Gmet_1914	929.36	110.745	3.2725	2.24025e-17	Gmet_1914	response receiver sensor diguanylate cyclase%2C GAF domain-containing
gene-Gmet_1915	13.79	6.91	1.15503	0.00192148	Gmet_1915	competence protein%2C ComEC-related%2C putative
gene-Gmet_1916	474.23	173.205	1.63303	3.04586e-06	Gmet_1916	hypothetical protein
gene-Gmet_1917	1864.39	143.21	3.90956	3.5301e-22	Gmet_1917	response receiver sensor diguanylate cyclase%2C PAS domain-containing
gene-Gmet_1918	358.085	135.7	1.59017	4.57314e-06	Gmet_1918	response receiver sensor histidine kinase response regulator%2C PAS domain-containing
gene-Gmet_1919	83.175	64.815	0.574663	0.111459	Gmet_1919	response receiver-modulated cyclic diguanylate phosphodiesterase
gene-Gmet_1920	2924.66	542.48	2.84193	6.79236e-17	Gmet_1920	hypothetical protein
gene-Gmet_1921	1937.99	476.98	2.22532	2.02439e-10	fbp	fructose-1%2C6-bisphosphatase
gene-Gmet_1922	443.76	195.57	1.45322	0.000281222	cbcV	menaquinol oxidoreductase complex Cbc3%2C iron-sulfur cluster-binding subunit%2C putative
gene-Gmet_1923	129.12	105.72	0.503215	0.191741	cbcW	menaquinol oxidoreductase complex Cbc3%2C cytochrome b subunit%2C putative
gene-Gmet_1924	160.065	50.8	1.88836	1.1378e-06	cbcX	menaquinol oxidoreductase complex Cbc3%2C cytochrome c subunit
gene-Gmet_1925	2770.64	467.89	3.11814	6.10447e-11	Gmet_1925	hypothetical protein
gene-Gmet_1926	128.725	173.72	-0.277561	0.521973	Gmet_1926	ABC transporter%2C ATP-binding protein%2C duplicated domain protein
gene-Gmet_1927	668.32	1288.18	-0.769871	0.0541026	Gmet_1927	transport protein%2C Tim44-like domain%2C putative
gene-Gmet_1928	2801.47	837.275	1.99242	6.30282e-08	Gmet_1928	ferritin-like domain protein
gene-Gmet_1929	1004.15	1636.35	-0.480294	0.295821	cydB	cytochrome bd menaquinol oxidase%2C subunit II
gene-Gmet_1930	6119.8	4445.08	0.674753	0.112801	cydA	cytochrome bd menaquinol oxidase%2C subunit I
gene-Gmet_1931	14338.1	2439.09	2.83707	5.52427e-10	Gmet_1931	winged helix-turn-helix transcriptional regulator%2C Rrf2 family
gene-Gmet_1932	42.6	28.58	0.77503	0.0244953	Gmet_1932	TPR domain protein
gene-Gmet_1933	378.64	91	2.41521	7.71543e-10	Gmet_1933	DnaJ-related protein
gene-Gmet_1934	93.57	245.565	-1.22246	0.000449735	dxs-2	1-deoxy-D-xylulose-5-phosphate synthase
gene-Gmet_1935	90.265	281.545	-1.43561	1.6593e-05	Gmet_1935	trans-isoprenyl diphosphate synthase
gene-Gmet_1936	144.91	217.22	-0.093186	0.946407	xseB	exodeoxyribonuclease VII%2C small subunit
gene-Gmet_1937	24.715	62.31	-1.15362	0.0253597	Gmet_1937	hypothetical protein
gene-Gmet_1938	164.7	425.265	-1.17542	0.0218696	pyrE	orotate phosphoribosyltransferase
gene-Gmet_1939	62.29	161.69	-1.23604	0.0142134	purF	glutamine--phosphoribosylpyrophosphate amidotransferase
gene-Gmet_1940	99.065	261.99	-1.24474	0.0129101	purQ	phosphoribosylformylglycinamidine synthase%2C PurQ domain protein
gene-Gmet_1941	133.045	286.53	-0.972198	0.0387138	purSL	phosphoribosylformylglycinamidine synthase%2C PurS and PurL domains
gene-Gmet_1942	28.32	77.01	-1.28112	0.000807522	mscS-1	small-conductance mechanosensitive ion channel
gene-Gmet_1943	47.82	159.09	-1.54294	1.90502e-05	purB	adenylosuccinate lyase
gene-Gmet_1944	190.615	183.545	0.262798	0.468551	Gmet_1944	metal-dependent hydrolase%2C beta-lactamase superfamily
gene-Gmet_1945	325.395	63.685	2.53915	1.99423e-12	Gmet_1945	sensor histidine kinase%2C HAMP and PAS domain-containing
gene-Gmet_1946	283.95	476.455	-0.554411	0.127462	gapA	glyceraldehyde-3-phosphate dehydrogenase%2C type I
gene-Gmet_1947	38.195	292.765	-2.76209	8.39775e-11	pgk	phosphoglycerate kinase
gene-Gmet_1948	404.465	240.945	0.931489	0.0165811	tpi	triosephosphate isomerase
gene-Gmet_1949	950.27	460.725	1.31622	7.25415e-05	secG	preprotein translocase%2C SecG subunit
gene-Gmet_1951	5809.85	772.34	3.5925	4.77623e-23	Gmet_1951	hypothetical protein
gene-Gmet_1952	1071.84	324.095	1.95655	8.88768e-09	pgsA-1	CDP-diacylglycerol--glycerol-3-phosphate 3-phosphatidyltransferase
gene-Gmet_1953	1048.75	495.315	1.3025	8.52685e-05	Gmet_1953	lytic transglycosylase domain protein
gene-Gmet_1954	271.695	637.185	-1.05507	0.00303815	nadB	L-aspartate oxidase
gene-Gmet_1955	118.005	168.855	-0.147769	0.766572	Gmet_1955	chorismate mutase
gene-Gmet_1956	234.31	221.24	0.678686	0.197181	Gmet_1956	hypothetical protein
gene-Gmet_1957	621.855	124.585	2.54824	1.71115e-10	Gmet_1957	MEMO-like protein
gene-Gmet_1958	13.995	21.245	-0.382801	0.510983	scpB	chromosome segregation and condensation protein ScpB
gene-Gmet_1959	26.245	60.77	-1.04869	0.0198154	scpA	chromosome segregation and condensation protein ScpA
gene-Gmet_1960	54.85	165.185	-1.40435	4.53139e-05	trpS	tryptophanyl-tRNA synthetase
gene-Gmet_1961	16.98	52.775	-1.44606	0.000515111	Gmet_1961	protease%2C S2P-M50-like family 1
gene-Gmet_1962	10.055	105.55	-3.20592	3.26075e-18	Gmet_1962	protein of unknown function%2C DUF297-containing
gene-Gmet_1963	12.925	153.56	-3.3107	9.06713e-14	Gmet_1963	hypothetical protein
gene-Gmet_1964	16.8	127.225	-2.70698	1.50458e-10	Gmet_1964	hypothetical protein
gene-Gmet_1965	9.535	82.765	-2.90296	9.41525e-11	Gmet_1965	lipoprotein%2C putative
gene-Gmet_1966	48	389.665	-2.78875	4.70871e-15	Gmet_1966	lipoprotein%2C putative
gene-Gmet_1967	33.195	157.345	-2.03414	2.15176e-07	Gmet_1967	membrane protein%2C putative
gene-Gmet_1968	14.71	74.175	-2.11493	1.59467e-07	Gmet_1968	hypothetical protein
gene-Gmet_1969	20.48	47.765	-1.02142	0.0046663	Gmet_1969	glycosyltransferase
gene-Gmet_1970	31.715	30.61	0.245359	0.520426	Gmet_1970	membrane protein%2C putative
gene-Gmet_1971	217.685	179.175	0.4698	0.178062	Gmet_1971	RNA methyltransferase%2C TrmA family
gene-Gmet_1972	1366.59	1293.38	0.277643	0.468145	Gmet_1972	glyoxalate/3-oxopropanoate/4-oxobutanoate reductase-related protein
gene-Gmet_1973	331.915	216.71	0.831388	0.0120066	Gmet_1973	endonuclease III-related DNA glycosidase%2C HhH-GPD superfamily
gene-Gmet_1974	310.06	308.505	0.519564	0.240434	Gmet_1974	hypothetical protein
gene-Gmet_1975	187.225	78.67	1.46144	1.38067e-05	Gmet_1975	metal-dependent phosphoesterase%2C PHP family
gene-Gmet_1976	138.19	75.27	1.47776	0.0148539	Gmet_1976	hypothetical protein
gene-Gmet_1977	69.285	90.095	-0.184295	0.626103	Gmet_1977	transposase of ISGme5%2C ISL3 family
gene-Gmet_1978	105.745	62.875	0.952893	0.00879539	Gmet_1978	transposase of ISGme6%2C ISL3 family
gene-Gmet_1979	164.395	299.765	-0.664997	0.0724096	Gmet_1979	cytidylate kinase-like domain phospholipid-binding protein%2C putative
gene-Gmet_1980	214	60.885	2.05344	2.06842e-07	Gmet_1980	hypothetical protein
gene-Gmet_1981	63.425	86.385	-0.235176	0.545631	Gmet_1981	MgtC family protein
gene-Gmet_1982	129	151.28	-0.0343269	0.942799	Gmet_1982	GTP-binding domain protein
gene-Gmet_1983	71.41	104.47	-0.364355	0.358425	Gmet_1983	hypothetical protein
gene-Gmet_1984	200.11	650.55	-1.53586	0.000129776	Gmet_1984	SPOR domain protein
gene-Gmet_1985	128.23	569.3	-1.99693	1.11132e-06	fusA-1	translation elongation factor G
gene-Gmet_1986	361.6	351.44	0.232995	0.550392	coaX	pantothenate kinase%2C type III
gene-Gmet_1987	202.525	126.735	0.879907	0.00918842	birA	biotin operon repressor and biotin--acetyl-CoA carboxylase ligase
gene-Gmet_1988	809.53	466.825	0.994722	0.00455863	nadC	quinolinate phosphoribosyltransferase%2C decarboxylating
gene-Gmet_1989	131.595	79.48	0.925537	0.00689745	Gmet_1989	nucleotide cyclase%2C HAMP and GGDEF-related domain-containing
gene-Gmet_1990	140.29	78.31	1.07644	0.00193184	Gmet_1990	lipoprotein%2C putative
gene-Gmet_1991	26.875	24.185	0.33742	0.349448	Gmet_1991	sensor histidine kinase cyclic nucleotide phosphodiesterase%2C GAF%2C GAF and HD-GYP-related domain-containing
gene-Gmet_1992	99.48	133.37	-0.247572	0.512764	Gmet_1992	sigma-54-dependent transcriptional response regulator
gene-Gmet_1993	80.595	79.02	0.211774	0.567119	Gmet_1993	sensor histidine kinase%2C GAF domain-containing
gene-Gmet_1994	626.045	264.14	1.43152	4.43763e-05	capL	UDP-N-acetyl-D-galactosamine 6-dehydrogenase%2C putative
gene-Gmet_1995	79.285	83.695	0.110349	0.781278	Gmet_1995	outer membrane channel
gene-Gmet_1996	44.7	29.855	0.767101	0.0207746	Gmet_1996	lipoprotein%2C putative
gene-Gmet_1997	130.895	80.815	0.89533	0.00797134	Gmet_1997	hypothetical protein
gene-Gmet_1998	55.12	59.07	0.0717085	0.856685	Gmet_1998	CARDB domain lipoprotein%2C putative
gene-Gmet_1999	87.51	95.525	0.0522691	0.900709	Gmet_1999	lipoprotein%2C putative
gene-Gmet_2000	22.75	23.79	0.115555	0.80193	Gmet_2000	glycosyltransferase
gene-Gmet_2001	31.405	23.735	0.599534	0.11412	Gmet_2001	glycosyltransferase%2C YqgM-like family
gene-Gmet_2002	36.925	67.18	-0.622625	0.108137	epsI	exopolysaccharide synthesis periplasmic protein I
gene-Gmet_2003	87.66	104.185	-0.0597047	0.89272	epsH	exopolysaccharide synthesis membrane protein H (exosortase)
gene-Gmet_2004	99.94	83.725	0.446808	0.209812	Gmet_2004	glycosyltransferase%2C WbnK-like family
gene-Gmet_2005	87.61	126.71	-0.340255	0.342648	Gmet_2005	polysaccharide deacetylase and DUF3473 domain protein
gene-Gmet_2006	109.68	129.725	-0.0511115	0.900584	sufS	selenocysteine lyase
gene-Gmet_2007	53.67	86.1	-0.502545	0.149949	Gmet_2007	adenylyltransferase%2C putative
gene-Gmet_2008	32.155	47.5	-0.372454	0.323647	Gmet_2008	glycosyltransferase%2C CESA-like subfamily
gene-Gmet_2009	34.655	28.055	0.490609	0.166591	Gmet_2009	lipid A core--O antigen ligase-related protein
gene-Gmet_2010	46.09	14.65	1.85568	2.60279e-05	Gmet_2010	glycosyltransferase
gene-Gmet_2011	81.25	26.625	1.8278	4.62401e-06	Gmet_2011	SAM-dependent methyltransferase%2C type 12
gene-Gmet_2012	26.705	18.57	0.71292	0.0733685	Gmet_2012	undecaprenyl-diphospho-oligosaccharide flippase
gene-Gmet_2013	52.355	41.09	0.536855	0.148995	Gmet_2013	polysaccharide deacetylase domain protein
gene-Gmet_2014	180.675	48.7	2.08981	6.10539e-09	Gmet_2014	glycosyltransferase
gene-Gmet_2015	47.115	34.36	0.711111	0.116099	Gmet_2015	rhodanese homology domain superfamily protein%2C selenocysteine-containing
gene-Gmet_2016	13.54	22.56	-0.533641	0.257511	Gmet_2016	aminotransferase%2C AHBA_syn family
gene-Gmet_2017	26.2	18.275	0.722637	0.113572	Gmet_2017	FemAB superfamily protein
gene-Gmet_2018	14.835	13.515	0.320948	0.510983	Gmet_2018	FemAB superfamily protein
gene-Gmet_2019	25.5	47.515	-0.718797	0.0417461	Gmet_2019	decarboxylase%2C BtrK-related protein
gene-Gmet_2020	12.585	66.495	-2.22211	8.8713e-09	Gmet_2020	acyl-CoA synthetase%2C AMP-forming
gene-Gmet_2021	23.685	55.165	-0.625419	0.458163	acpP-3	acyl carrier protein
gene-Gmet_2022	8.33	20.2	-1.02047	0.0339269	Gmet_2022	hypothetical protein
gene-Gmet_2023	42.145	41.235	0.232469	0.61091	Gmet_2023	polysaccharide deacetylase domain protein
gene-Gmet_2024	40.815	43.82	0.0728437	0.851847	asnB-2	asparagine synthetase
gene-Gmet_2025	33.465	60.04	-0.625551	0.0908218	Gmet_2025	hypothetical protein
gene-Gmet_2026	48.21	51.38	0.0865979	0.833832	Gmet_2026	ATPase%2C putative
gene-Gmet_2027	34.695	46.115	-0.234891	0.538782	Gmet_2027	hypothetical protein
gene-Gmet_2028	46.705	73.44	-0.466571	0.219027	Gmet_2028	protein tyrosine kinase%2C putative
gene-Gmet_2029	67.29	45.38	0.734661	0.0377132	Gmet_2029	polysaccharide chain length determinant protein
gene-Gmet_2030	57.42	59.035	0.155922	0.682687	Gmet_2030	periplasmic polysaccharide biosynthesis/export protein
gene-Gmet_2031	16.86	31.295	-0.70221	0.0717719	Gmet_2031	undecaprenyl-phosphate glycosylphosphotransferase
gene-Gmet_2032	160.51	36.385	2.3273	5.11367e-12	Gmet_2032	TPR domain lipoprotein
gene-Gmet_2033	154.46	7.2	4.66681	3.91135e-15	Gmet_2033	hypothetical protein
gene-Gmet_2034	276.43	144.685	1.14463	0.00189902	Gmet_2034	sigma-54-dependent transcriptional response regulator
gene-Gmet_2035	510.595	129.715	2.19887	5.07969e-08	Gmet_2035	sensor histidine kinase%2C NtrB-related protein
gene-Gmet_2036	1317.58	88.355	4.1357	4.26311e-17	Gmet_2036	protease%2C Abi superfamily%2C putative
gene-Gmet_2037	2564.15	92.975	5.0047	6.77733e-34	Gmet_2037	N-acylhomoserine lactone synthetase-related protein
gene-Gmet_2038	219.395	109.33	1.23477	0.000845438	Gmet_2038	N-acylhomoserine lactone synthetase-related protein
gene-Gmet_2039	813.175	216.32	2.12991	6.27229e-08	Gmet_2039	transposase%2C IS630 family
gene-Gmet_2040	3608.4	329.825	3.67399	5.25053e-18	Gmet_2040	2-oxoacid dehydrogenase acyltransferase protein
gene-Gmet_2041	3040.53	420.105	3.07142	2.0232e-12	Gmet_2041	glycosyltransferase
gene-Gmet_2042	594.365	232.975	1.55166	5.68647e-06	Gmet_2042	PEP motif-containing protein%2C putative exosortase substrate
gene-Gmet_2043	73.905	36.62	1.17704	0.000969829	Gmet_2043	repeat-containing protein
gene-Gmet_2044	211.34	46.695	2.39467	9.62273e-11	Gmet_2044	hypothetical protein
gene-Gmet_2045	347.625	175.06	1.20536	0.00184693	Gmet_2045	flavin-dependent oxidoreductase%2C putative
gene-Gmet_2046	774.015	237.505	1.91476	3.84923e-08	Gmet_2046	ThiF family protein
gene-Gmet_2047	1084.7	146.12	3.14448	1.12185e-13	Gmet_2047	protein of unknown function%2C DUF4124-containing
gene-Gmet_2048	400.835	327.945	0.493587	0.162388	Gmet_2048	cytochrome c
[truncated: 1,381 more rows]

## Sheet: Data used in Fig. 2
Gene ID	Gene name	Function	Average FPKM of G. metallireducens in denitrification coculture	Average FPKM of G. metallireducens in nitrate-medium	Log2FC(Fold change)	P value
Genes involved in the nitrate reduction
Gmet_0294	nrfA-1	Nitrite reductase (cytochrome c)	1989.91	394.53	2.53335	＜0.001
Gmet_0295	nrfH	Nitrite reductase (cytochrome c)	1805.05	199.635	3.4311	＜0.001
Gmet_0296	nrfA-2	Nitrite reductase (cytochrome c)	871.525	677.59	0.524302	0.148022
Gmet_0328	narC-1	Respiratory nitrate reductase (cytochrome c)	1218.96	542.985	1.39325	＜0.001
Gmet_0329	narG-1	Respiratory nitrate reductase	1188.81	415.51	1.70602	＜0.001
Gmet_0330	narH-1	Respiratory nitrate reductase	1722.74	418.16	2.24748	＜0.001
Gmet_0331	narJ	Respiratory nitrate reductase	2490.36	360.865	3.01897	＜0.001
Gmet_0332	narI-1	Respiratory nitrate reductase	924.155	366.29	1.5598	＜0.001
Gmet_0333	narK	Nitrate transporter	850.255	228.175	2.11243	＜0.001
Gmet_0334	narT	Nitrate/nitrite antiporter	988.77	342.11	1.73061	＜0.001
Gmet_1019	narC-2	Respiratory nitrate reductase (cytochrome c)	132.905	65.645	1.24859	＜0.001
Gmet_1020	narG-2	Respiratory nitrate reductase	99.805	39.54	1.55411	＜0.001
Gmet_1021	narH-2	Respiratory nitrate reductase	54.15	29.51	1.09055	＜0.01
Gmet_1022	narI-2	Respiratory nitrate reductase	20.18	13.485	0.80597	0.0525664
Genes involved in the iron metabolism
Gmet_2444	feoB	Ferrous iron transport protein B	2013.41	539.65	2.10393	＜0.001
Gmet_2445	fur	Ferric uptake regulation protein Fur	6895.24	1718.67	2.26815	＜0.001
Gmet_3071	dmeF	iron/cobalt/zinc/cadmium/nickel efflux protein	134.735	261.87	-0.762013	＜0.05
Gmet_0858	fieF	iron/cobalt/zinc/cadmium/nickel efflux protein	90.99	157.875	-0.604417	0.093312
