# Supplementary material for: Fe(III)-dependent Nrf activity determines nitrate reduction partitioning in nitrate-reducing communities
Source: mBio. 2025 Sep 30;16(11):e02220-25. doi: 10.1128/mbio.02220-25 (PMC12607771; doi:10.1128/mbio.02220-25)
Supplement: Data S2 — Differential transcriptome analysis of A. faecalis under coculture and single-culture conditions. [file mbio.02220-25-s0002.xls]

## Sheet: Transcriptome
Gene ID	Average FPKM of A. faecalis in denitrification coculture	Average FPKM of A. faecalis in single-culture	Log2(Fold change)	P value	Gene name	Description
gene-CPY64_RS00005	827.983	1497.31	-1.05325	0.327236	CPY64_RS00005	TRAP transporter substrate-binding protein
gene-CPY64_RS00010	211.477	265.15	-0.52874	0.635224	CPY64_RS00010	putative hydro-lyase
gene-CPY64_RS00015	85.0767	62.9833	0.177267	0.89256	CPY64_RS00015	LysR family transcriptional regulator
gene-CPY64_RS00020	273.49	154.257	0.552844	0.554245	waaC	lipopolysaccharide heptosyltransferase I
gene-CPY64_RS00025	131.517	63.92	0.745708	0.408691	CPY64_RS00025	3-deoxy-D-manno-octulosonic acid transferase
gene-CPY64_RS00030	80951	54908	1.10884	0.225659	CPY64_RS00030	cold-shock protein
gene-CPY64_RS00035	223.53	148.46	0.329837	0.777268	galU	UTP--glucose-1-phosphate uridylyltransferase GalU
gene-CPY64_RS00040	80.3933	50.32	0.402766	0.710786	CPY64_RS00040	type III pantothenate kinase
gene-CPY64_RS00045	123.32	106.033	-0.0150231	0.998313	CPY64_RS00045	biotin--[acetyl-CoA-carboxylase] ligase
gene-CPY64_RS00050	676.14	381.23	0.58574	0.533062	CPY64_RS00050	alpha/beta hydrolase
gene-CPY64_RS00055	312.587	233.24	0.147004	0.919679	CPY64_RS00055	D-alanyl-D-alanine carboxypeptidase
gene-CPY64_RS00060	330.253	236.13	0.242108	0.837883	CPY64_RS00060	D-amino acid aminotransferase
gene-CPY64_RS00065	92.2767	54.6433	1.14146	0.376038	CPY64_RS00065	DUF493 family protein
gene-CPY64_RS00070	194.39	124.92	0.41972	0.668295	lipB	lipoyl(octanoyl) transferase LipB
gene-CPY64_RS00075	113.313	110.453	-0.21744	0.860913	CPY64_RS00075	enoyl-CoA hydratase
gene-CPY64_RS00080	1082.74	655.99	0.471117	0.662159	lipA	lipoyl synthase
gene-CPY64_RS00085	56.79	19.6567	1.40031	0.0609146	CPY64_RS00085	hypothetical protein
gene-CPY64_RS00090	61.93	48.4967	0.084974	0.967871	CPY64_RS00090	uracil-DNA glycosylase
gene-CPY64_RS00120	116.167	31.75	1.65706	0.0151244	CPY64_RS00120	Crp/Fnr family transcriptional regulator
gene-CPY64_RS00125	62.3233	21.9867	1.22172	0.0745808	CPY64_RS00125	hypothetical protein
gene-CPY64_RS00130	34.94	23.25	0.903227	0.669158	CPY64_RS00130	DUF2249 domain-containing protein
gene-CPY64_RS00135	586.777	26.3633	4.1499	4.18996e-09	CPY64_RS00135	U32 family peptidase
gene-CPY64_RS00140	1410.68	93.9233	3.57581	6.72676e-06	CPY64_RS00140	U32 family peptidase
gene-CPY64_RS00145	1458.08	144.56	3.11674	1.82864e-06	CPY64_RS00145	SCP2 sterol-binding domain-containing protein
gene-CPY64_RS00150	331.723	40.2967	2.75592	5.12262e-05	CPY64_RS00150	anaerobic ribonucleoside-triphosphate reductase activating protein
gene-CPY64_RS00155	712.177	268.377	2.1017	0.0278432	CPY64_RS00155	hypothetical protein
gene-CPY64_RS00160	109.817	8.76333	3.32448	7.1086e-07	CPY64_RS00160	ribonucleoside triphosphate reductase
gene-CPY64_RS00165	197.8	234.55	-0.393102	0.702632	CPY64_RS00165	HIT family protein
gene-CPY64_RS00170	220.97	366.903	-0.9559	0.184357	trpC	indole-3-glycerol phosphate synthase TrpC
gene-CPY64_RS00175	184.903	275.783	-0.843348	0.281676	trpD	anthranilate phosphoribosyltransferase
gene-CPY64_RS00180	130.13	216.723	-0.936598	0.216753	CPY64_RS00180	aminodeoxychorismate/anthranilate synthase component II
gene-CPY64_RS00185	218.053	351.48	-0.958545	0.265393	CPY64_RS00185	anthranilate synthase component I
gene-CPY64_RS00190	70.32	35.3433	0.818756	0.325878	CPY64_RS00190	phosphoglycolate phosphatase
gene-CPY64_RS00195	402.653	333.467	0.00973716	1	CPY64_RS00195	GGDEF domain-containing protein
gene-CPY64_RS00200	378.22	304.98	0.0893443	0.955289	rpe	ribulose-phosphate 3-epimerase
gene-CPY64_RS00205	433.66	262.88	0.73657	0.410757	apaG	Co2+/Mg2+ efflux protein ApaG
gene-CPY64_RS00210	349.517	217.14	0.409931	0.690051	CPY64_RS00210	murein transglycosylase A
gene-CPY64_RS00215	376.247	267.277	0.214138	0.866488	CPY64_RS00215	FAD-dependent monooxygenase
gene-CPY64_RS00220	271.323	217.853	0.0815935	0.962517	CPY64_RS00220	DsbC family protein
gene-CPY64_RS00225	444.29	308.48	0.263196	0.829228	CPY64_RS00225	EAL domain-containing protein
gene-CPY64_RS00230	312.977	255.69	0.0260763	0.992807	CPY64_RS00230	methyl-accepting chemotaxis protein
gene-CPY64_RS00235	289.79	257.423	-0.086289	0.966836	CPY64_RS00235	DUF3327 domain-containing protein
gene-CPY64_RS00240	32.5433	32.2	-0.235821	0.844534	CPY64_RS00240	2%2C3-dihydro-2%2C3-dihydroxybenzoate dehydrogenase
gene-CPY64_RS00245	29.8267	35.7567	-0.464309	0.616509	CPY64_RS00245	isochorismatase family protein
gene-CPY64_RS00250	16.39	21.3267	-0.652471	0.461141	CPY64_RS00250	isochorismate synthase
gene-CPY64_RS00255	51.32	60.34	-0.491367	0.594693	CPY64_RS00255	YncE family protein
gene-CPY64_RS00260	38.1433	17.4833	0.809401	0.455993	entS	enterobactin transporter EntS
gene-CPY64_RS00265	70.78	33.2367	0.760123	0.492587	CPY64_RS00265	non-ribosomal peptide synthetase
gene-CPY64_RS00270	56.9867	31.32	0.85889	0.519801	CPY64_RS00270	phosphopantetheine-binding protein
gene-CPY64_RS00275	95.19	75.4667	0.0314772	0.987395	CPY64_RS00275	(2%2C3-dihydroxybenzoyl)adenylate synthase
gene-CPY64_RS00280	26.3567	12.4133	0.872196	0.244862	CPY64_RS00280	4'-phosphopantetheinyl transferase superfamily protein
gene-CPY64_RS00285	34.7333	14.69	1.02747	0.164162	CPY64_RS00285	ATP-binding cassette domain-containing protein
gene-CPY64_RS00290	46.95	28.3467	0.496665	0.590326	CPY64_RS00290	ABC transporter ATP-binding protein
gene-CPY64_RS00295	56.0867	20.68	1.14873	0.164162	CPY64_RS00295	branched-chain amino acid ABC transporter permease
gene-CPY64_RS00300	54.9433	14.33	1.62785	0.0746089	CPY64_RS00300	branched-chain amino acid ABC transporter permease
gene-CPY64_RS00305	151.87	67.1767	0.893582	0.239276	CPY64_RS00305	ABC transporter substrate-binding protein
gene-CPY64_RS00310	30.36	21.9567	0.302778	0.821258	CPY64_RS00310	MarR family transcriptional regulator
gene-CPY64_RS00315	8.33	4.53333	0.706503	0.660087	CPY64_RS00315	ABC transporter permease subunit
gene-CPY64_RS00320	5.14333	4.03667	0.140641	0.979768	CPY64_RS00320	ABC transporter permease
gene-CPY64_RS00325	7.52667	5.99333	0.0914244	0.967871	CPY64_RS00325	ABC transporter ATP-binding protein
gene-CPY64_RS00330	5.95333	4.63667	0.123784	0.95305	CPY64_RS00330	ABC transporter substrate-binding protein
gene-CPY64_RS00335	13.4833	15.8067	-0.454019	0.692262	CPY64_RS00335	3-hydroxybutyryl-CoA dehydrogenase
gene-CPY64_RS00340	5.38667	5.90667	-0.379067	0.78444	CPY64_RS00340	NAD/NADP-dependent octopine/nopaline dehydrogenase family protein
gene-CPY64_RS00345	16.6133	11.5867	0.27193	0.853525	CPY64_RS00345	alpha/beta hydrolase
gene-CPY64_RS00350	79.21	35.4767	0.879077	0.243094	CPY64_RS00350	ABC transporter substrate-binding protein
gene-CPY64_RS00355	69.8733	29.09	0.986497	0.243094	CPY64_RS00355	ABC transporter ATP-binding protein
gene-CPY64_RS00360	98.7133	33.29	1.23882	0.198574	CPY64_RS00360	iron ABC transporter permease
gene-CPY64_RS00365	61.8533	40.6267	0.371501	0.733929	CPY64_RS00365	alpha/beta hydrolase
gene-CPY64_RS00370	89.6567	41.5267	0.806653	0.390753	CPY64_RS00370	helicase
gene-CPY64_RS00375	296.833	45.64	2.35459	0.0197506	CPY64_RS00375	multidrug effflux MFS transporter
gene-CPY64_RS00380	44.24	36.1533	0.0758864	0.967871	CPY64_RS00380	DMT family transporter
gene-CPY64_RS00385	29.04	23.5233	0.0554324	0.975767	CPY64_RS00385	LysR family transcriptional regulator
gene-CPY64_RS00390	121.137	105.2	-0.0495327	0.976668	CPY64_RS00390	FecR domain-containing protein
gene-CPY64_RS00395	240.777	76.8067	1.34948	0.0445549	CPY64_RS00395	TerC family protein
gene-CPY64_RS00400	174.443	46.9133	1.74329	0.00603591	CPY64_RS00400	hypothetical protein
gene-CPY64_RS00405	12.67	7.62667	0.523942	0.642449	CPY64_RS00405	pirin family protein
gene-CPY64_RS00410	33.6267	7.68667	1.81038	0.0576992	CPY64_RS00410	sterol desaturase family protein
gene-CPY64_RS00415	29.7433	3.65	2.72146	0.00323168	CPY64_RS00415	fatty acid desaturase
gene-CPY64_RS00420	59.4133	23.4067	1.02141	0.294192	CPY64_RS00420	beta-ketoacyl-ACP synthase III
gene-CPY64_RS00425	59.9267	23.4267	1.07665	0.140539	CPY64_RS00425	hypothetical protein
gene-CPY64_RS00430	105.653	138.2	-0.577336	0.62177	CPY64_RS00430	branched-chain amino acid aminotransferase
gene-CPY64_RS00435	65.5433	49.48	0.263058	0.839047	CPY64_RS00435	LysR family transcriptional regulator
gene-CPY64_RS00440	7.31667	4.82	0.382716	0.846173	CPY64_RS00440	fumarylacetoacetate hydrolase family protein
gene-CPY64_RS00445	11.2	4.8	0.973143	0.286249	CPY64_RS00445	aspartate/glutamate racemase family protein
gene-CPY64_RS00450	21.0967	15.2567	0.313048	0.827559	CPY64_RS00450	flavin reductase family protein
gene-CPY64_RS00455	17.4333	20.24	-0.480254	0.59822	CPY64_RS00455	Zn-dependent hydrolase
gene-CPY64_RS00460	11.01	14.0333	-0.6198	0.463508	CPY64_RS00460	amidohydrolase family protein
gene-CPY64_RS00465	5.81333	5.63333	-0.216127	0.869726	CPY64_RS00465	amidohydrolase family protein
gene-CPY64_RS00470	4.83	4.31333	-0.0597445	1	CPY64_RS00470	ABC transporter permease
gene-CPY64_RS00475	13.4933	11.17	0.0494835	0.985204	CPY64_RS00475	ABC transporter ATP-binding protein
gene-CPY64_RS00480	8.08333	14.2033	-1.05552	0.154809	CPY64_RS00480	ABC transporter substrate-binding protein
gene-CPY64_RS00485	130.763	85.7067	0.394804	0.726059	CPY64_RS00485	LysR family transcriptional regulator
gene-CPY64_RS00490	32.2667	42.1267	-0.619205	0.459267	CPY64_RS00490	ABC transporter substrate-binding protein
gene-CPY64_RS00495	11.55	13.1233	-0.392054	0.78433	CPY64_RS00495	amino acid ABC transporter ATP-binding protein
gene-CPY64_RS00500	5.52	5.25333	-0.161998	0.946611	CPY64_RS00500	amino acid ABC transporter permease
gene-CPY64_RS00505	3.82	3.37	-0.0013929	1	CPY64_RS00505	amino acid ABC transporter permease
gene-CPY64_RS00510	5.2	6.41333	-0.556689	0.708488	CPY64_RS00510	dihydrodipicolinate synthase family protein
gene-CPY64_RS00520	31.67	20.8933	0.363918	0.726059	CPY64_RS00520	IS110 family transposase
gene-CPY64_RS00525	124.987	85.0467	0.376926	0.721213	CPY64_RS00525	methylated-DNA--[protein]-cysteine S-methyltransferase
gene-CPY64_RS00530	23.6	19.01	0.021809	0.995876	CPY64_RS00530	aldehyde dehydrogenase family protein
gene-CPY64_RS00535	14.3233	18.73	-0.630806	0.469522	CPY64_RS00535	transporter
gene-CPY64_RS00540	16.7667	24.6033	-0.811695	0.294059	CPY64_RS00540	amine dehydrogenase
gene-CPY64_RS00545	46.89	52.5233	-0.3472	0.743024	CPY64_RS00545	methylamine utilization protein MauE
gene-CPY64_RS00550	22.5633	33.7233	-0.809013	0.351298	mauD	methylamine dehydrogenase accessory protein MauD
gene-CPY64_RS00555	39.45	51.8067	-0.555266	0.595997	CPY64_RS00555	aralkylamine dehydrogenase light chain
gene-CPY64_RS00560	12.8567	9.35	0.298181	0.830255	CPY64_RS00560	hypothetical protein
gene-CPY64_RS00565	90.8567	52.2167	0.540501	0.620863	CPY64_RS00565	helix-turn-helix domain-containing protein
gene-CPY64_RS00570	31.6	22.63	0.238696	0.863888	CPY64_RS00570	hypothetical protein
gene-CPY64_RS00575	307.21	303.097	-0.2699	0.829228	CPY64_RS00575	uroporphyrinogen decarboxylase
gene-CPY64_RS00580	116.78	46.1833	1.0138	0.291482	CPY64_RS00580	primosomal protein N'
gene-CPY64_RS00585	62.43	31.5633	0.693488	0.402539	CPY64_RS00585	UvrD-helicase domain-containing protein
gene-CPY64_RS00590	21807.7	5682.29	2.3097	0.00641514	CPY64_RS00590	hypothetical protein
gene-CPY64_RS00595	859.6	984.56	-0.465304	0.660087	CPY64_RS00595	glutamate synthase subunit beta
gene-CPY64_RS00600	1072.85	1071.44	-0.278194	0.836452	CPY64_RS00600	glutamate synthase subunit alpha
gene-CPY64_RS00605	333.05	450.68	-0.655242	0.427006	CPY64_RS00605	enoyl-CoA hydratase/isomerase family protein
gene-CPY64_RS00610	302.73	409.057	-0.684682	0.405572	CPY64_RS00610	nitronate monooxygenase family protein
gene-CPY64_RS00615	87.4833	48.3	0.611141	0.487503	CPY64_RS00615	CoA transferase
gene-CPY64_RS00620	144.897	141.94	-0.220249	0.866488	CPY64_RS00620	3-hydroxyacyl-CoA dehydrogenase
gene-CPY64_RS00625	28.2867	17.3067	0.511543	0.608019	CPY64_RS00625	hypothetical protein
gene-CPY64_RS00630	953.893	668.247	0.227356	0.870868	CPY64_RS00630	c-type cytochrome
gene-CPY64_RS00640	69.2933	50.61	0.202858	0.886857	CPY64_RS00640	class I SAM-dependent methyltransferase
gene-CPY64_RS00645	10.26	9.29	-0.146138	0.928973	CPY64_RS00645	TonB-dependent receptor
gene-CPY64_RS00650	167.427	126.673	0.0875376	0.966836	CPY64_RS00650	glutamate--cysteine ligase
gene-CPY64_RS00655	261.13	180.483	0.356411	0.731856	CPY64_RS00655	hypothetical protein
gene-CPY64_RS00660	179.753	88.54	1.24965	0.180598	CPY64_RS00660	helix-turn-helix transcriptional regulator
gene-CPY64_RS00665	187.98	166.65	-0.155012	0.931875	CPY64_RS00665	homoserine O-acetyltransferase
gene-CPY64_RS00670	206.25	204.437	-0.210097	0.863888	metW	methionine biosynthesis protein MetW
gene-CPY64_RS00675	127.78	61.9867	0.728178	0.519045	CPY64_RS00675	muropeptide transporter
gene-CPY64_RS00680	107.123	64.74	0.471506	0.646826	CPY64_RS00680	trimeric intracellular cation channel family protein
gene-CPY64_RS00685	75.9733	61.2267	0.0729776	0.967871	CPY64_RS00685	LrgB family protein
gene-CPY64_RS00690	29.6367	22.4633	0.275871	0.898196	CPY64_RS00690	CidA/LrgA family protein
gene-CPY64_RS00695	117.04	74.48	0.480301	0.615261	CPY64_RS00695	RidA family protein
gene-CPY64_RS00700	400.033	683.39	-0.858904	0.25665	CPY64_RS00700	RidA family protein
gene-CPY64_RS00705	149.463	146.857	-0.18883	0.890856	CPY64_RS00705	phosphorylase
gene-CPY64_RS00710	11.4567	4.19667	1.14063	0.365681	CPY64_RS00710	DNA-binding response regulator
gene-CPY64_RS00715	7.33	2.33333	1.40398	0.0747117	CPY64_RS00715	hypothetical protein
gene-CPY64_RS00720	29.51	18.0267	0.463182	0.611698	CPY64_RS00720	winged helix-turn-helix domain-containing protein
gene-CPY64_RS00725	206.243	30.8133	2.38311	0.145016	CPY64_RS00725	sodium:solute symporter family protein
gene-CPY64_RS00735	30.51	38.98	-0.5851	0.49195	CPY64_RS00735	LysE family transporter
gene-CPY64_RS00740	35.3933	55.6733	-0.887651	0.281095	CPY64_RS00740	2OG-Fe(II) oxygenase
gene-CPY64_RS00745	40.25	48.8667	-0.448798	0.769251	CPY64_RS00745	threonine--tRNA ligase
gene-CPY64_RS00750	40.9633	36.76	-0.0861419	0.962477	CPY64_RS00750	LysR family transcriptional regulator
gene-CPY64_RS00755	102.4	64.9967	0.516051	0.592335	CPY64_RS00755	carboxymuconolactone decarboxylase family protein
gene-CPY64_RS00760	67.2633	26.7967	1.09552	0.304547	CPY64_RS00760	aspartate aminotransferase family protein
gene-CPY64_RS00765	38.3433	39.6433	-0.288503	0.800944	CPY64_RS00765	MurR/RpiR family transcriptional regulator
gene-CPY64_RS00770	145.893	186.95	-0.576588	0.574473	CPY64_RS00770	peptidase C45
gene-CPY64_RS00775	68.8567	63.9	-0.105031	0.951517	CPY64_RS00775	cob(I)yrinic acid a%2Cc-diamide adenosyltransferase
gene-CPY64_RS00780	52.19	53.4733	-0.183642	0.911812	CPY64_RS00780	GNAT family N-acetyltransferase
gene-CPY64_RS00785	2452.57	1667.72	0.817764	0.49341	CPY64_RS00785	copper-binding protein
gene-CPY64_RS00790	3015.04	3859.18	-0.568193	0.812455	hslU	ATP-dependent protease ATPase subunit HslU
gene-CPY64_RS00795	3618.35	3131.4	0.140106	0.967871	hslV	ATP-dependent protease subunit HslV
gene-CPY64_RS00800	1083.52	1345.3	-0.3066	0.872344	dksA	RNA polymerase-binding protein DksA
gene-CPY64_RS00805	363.927	335.307	-0.102467	0.963994	CPY64_RS00805	GTP-binding protein
gene-CPY64_RS00810	140.283	55.3967	1.21435	0.0844385	CPY64_RS00810	transcriptional repressor
gene-CPY64_RS00815	126.073	65.1367	0.665394	0.577555	CPY64_RS00815	metal ABC transporter ATP-binding protein
gene-CPY64_RS00820	76.1167	40.3967	0.624583	0.558572	CPY64_RS00820	metal ABC transporter permease
gene-CPY64_RS00825	110.653	109.377	-0.245199	0.842218	CPY64_RS00825	metal ABC transporter substrate-binding protein
gene-CPY64_RS00830	127.76	56.0033	0.895418	0.295232	CPY64_RS00830	tyrosine recombinase XerC
gene-CPY64_RS00835	360.74	284.75	0.0990964	0.949658	CPY64_RS00835	DUF484 family protein
gene-CPY64_RS00840	278.823	125.25	0.845553	0.362649	dapF	diaminopimelate epimerase
gene-CPY64_RS00845	64.6	35.7433	0.527897	0.685774	CPY64_RS00845	lysophospholipid acyltransferase family protein
gene-CPY64_RS00850	161.32	89.96	0.57106	0.558572	CPY64_RS00850	lysophospholipid acyltransferase family protein
gene-CPY64_RS00855	641.473	1122.84	-1.10197	0.175989	CPY64_RS00855	methionine adenosyltransferase
gene-CPY64_RS00860	715.793	1428.49	-1.2519	0.0897872	CPY64_RS00860	adenosylhomocysteinase
gene-CPY64_RS00865	741.353	1279.16	-0.739174	0.406733	CPY64_RS00865	phage holin family protein
gene-CPY64_RS00870	735.34	1197.11	-0.910498	0.27205	metF	methylenetetrahydrofolate reductase [NAD(P)H]
gene-CPY64_RS00875	146.597	169.607	-0.433528	0.650594	CPY64_RS00875	5-formyltetrahydrofolate cyclo-ligase
gene-CPY64_RS00880	295.783	286.89	-0.224831	0.863888	CPY64_RS00880	transglycosylase SLT domain-containing protein
gene-CPY64_RS00885	188.95	109.373	0.488026	0.633254	CPY64_RS00885	tRNA CCA-pyrophosphorylase
gene-CPY64_RS00890	101.587	87.7167	-0.0720721	0.967871	CPY64_RS00890	SAM-dependent methyltransferase
gene-CPY64_RS00895	180.733	186.633	0.0464954	0.990252	CPY64_RS00895	hypothetical protein
gene-CPY64_RS00900	59.3667	63.91	-0.260479	0.844534	CPY64_RS00900	class I SAM-dependent methyltransferase
gene-CPY64_RS00905	119.99	35.22	1.50881	0.0733992	CPY64_RS00905	sulfite exporter TauE/SafE family protein
gene-CPY64_RS00910	146.86	130.307	-0.114348	0.945522	ppc	phosphoenolpyruvate carboxylase
gene-CPY64_RS00915	609.723	680.427	-0.443498	0.680037	ilvD	dihydroxy-acid dehydratase
gene-CPY64_RS00920	166.663	90.1833	0.635641	0.455993	nadE	ammonia-dependent NAD(+) synthetase
gene-CPY64_RS00925	148.29	64.5667	0.92828	0.243094	CPY64_RS00925	IclR family transcriptional regulator
gene-CPY64_RS00930	61.6867	24.6833	1.03221	0.178335	CPY64_RS00930	acyl-CoA/acyl-ACP dehydrogenase
gene-CPY64_RS00935	18.5167	13.0667	0.243452	0.845315	CPY64_RS00935	CoA transferase
gene-CPY64_RS00940	4.61	9.15667	-1.22449	0.12017	CPY64_RS00940	tripartite tricarboxylate transporter substrate binding protein
gene-CPY64_RS00945	4.49333	5.41333	-0.290618	0.96632	CPY64_RS00945	cupin domain-containing protein
gene-CPY64_RS00950	160.377	60.65	1.1146	0.138393	CPY64_RS00950	AI-2E family transporter
gene-CPY64_RS00960	120.273	4.34333	4.45103	0.00428342	CPY64_RS00960	ISL3 family transposase
gene-CPY64_RS00965	22.3833	7.74333	1.26295	0.0597044	CPY64_RS00965	porin
gene-CPY64_RS00970	5.31667	4.11667	0.104927	0.957344	CPY64_RS00970	aldehyde dehydrogenase family protein
gene-CPY64_RS00975	2.89333	2.79333	-0.192833	0.932267	CPY64_RS00975	transporter
gene-CPY64_RS00980	10.19	15.1033	-0.797796	0.396922	CPY64_RS00980	SDR family oxidoreductase
gene-CPY64_RS00985	13.26	20.3233	-0.859957	0.283501	CPY64_RS00985	AraC family transcriptional regulator
gene-CPY64_RS00990	48.4167	41.25	0.0207626	0.994066	CPY64_RS00990	TetR family transcriptional regulator
gene-CPY64_RS00995	12.6133	6.71333	0.658636	0.437472	CPY64_RS00995	alpha/beta hydrolase
gene-CPY64_RS01000	10.16	5.21	0.702053	0.469393	CPY64_RS01000	VOC family protein
gene-CPY64_RS01005	6.68333	5.85	-0.0907315	0.967871	CPY64_RS01005	AMP-binding protein
gene-CPY64_RS01010	7.76	7.06667	-0.0224616	1	CPY64_RS01010	thioesterase family protein
gene-CPY64_RS01015	5.65667	6.49333	-0.468223	0.677659	CPY64_RS01015	FAD-dependent monooxygenase
gene-CPY64_RS01020	10.76	7.07333	0.335735	0.762603	CPY64_RS01020	MFS transporter
gene-CPY64_RS01025	77.7167	33.0333	0.94857	0.190707	CPY64_RS01025	DUF2075 domain-containing protein
gene-CPY64_RS01030	34.4967	33.3567	-0.2007	0.868961	dkgB	2%2C5-didehydrogluconate reductase DkgB
gene-CPY64_RS01035	28.2767	18.7467	0.33324	0.8159	CPY64_RS01035	MFS transporter
gene-CPY64_RS01040	84.8767	53.8567	0.409128	0.706105	CPY64_RS01040	LysR family transcriptional regulator
gene-CPY64_RS01045	39.5233	25.4767	0.348184	0.762931	chrA	chromate efflux transporter
gene-CPY64_RS01050	63.4967	37.3533	0.611916	0.488678	CPY64_RS01050	DUF892 family protein
gene-CPY64_RS01055	27.7367	28.5833	0.0849516	0.96067	CPY64_RS01055	hypothetical protein
gene-CPY64_RS01060	15.24	14.6133	-0.193505	0.892835	CPY64_RS01060	sulfatase-like hydrolase/transferase
gene-CPY64_RS01065	7.39333	16.0133	-1.35355	0.098858	CPY64_RS01065	ABC transporter substrate-binding protein
gene-CPY64_RS01070	28.1	16.8033	0.578379	0.5792	CPY64_RS01070	MarR family transcriptional regulator
gene-CPY64_RS01075	40.9367	38.5633	-0.154055	0.917425	CPY64_RS01075	2Fe-2S iron-sulfur cluster binding domain-containing protein
gene-CPY64_RS01080	46.0167	24.5033	0.690371	0.403044	CPY64_RS01080	GNAT family N-acetyltransferase
gene-CPY64_RS01085	13.91	7.87333	0.540997	0.529199	CPY64_RS01085	TonB-dependent siderophore receptor
gene-CPY64_RS01090	5.79333	4.38	0.148501	0.947406	CPY64_RS01090	siderophore ABC transporter substrate-binding protein
gene-CPY64_RS01095	6.82	2.52	1.15138	0.249808	CPY64_RS01095	ATP-binding cassette domain-containing protein
gene-CPY64_RS01100	13.2933	2.59667	2.09515	0.00154284	CPY64_RS01100	iron chelate uptake ABC transporter family permease subunit
gene-CPY64_RS01105	9.49	4.91333	0.696191	0.457915	CPY64_RS01105	iron chelate uptake ABC transporter family permease subunit
gene-CPY64_RS01110	23.25	5.56333	1.80388	0.01053	CPY64_RS01110	ABC transporter ATP-binding protein/permease
gene-CPY64_RS01115	17.24	5.88	1.2936	0.0615579	CPY64_RS01115	ABC transporter ATP-binding protein/permease
gene-CPY64_RS01120	61.5667	131.267	-1.36799	0.0317801	dld	D-lactate dehydrogenase
gene-CPY64_RS01125	123.627	301.027	-1.53253	0.0231182	lldD	FMN-dependent L-lactate dehydrogenase LldD
gene-CPY64_RS01130	43.6633	79.63	-1.12332	0.176717	lldR	transcriptional regulator LldR
gene-CPY64_RS01135	247.383	301.457	-0.557219	0.762931	lldP	L-lactate permease
gene-CPY64_RS01140	37.9933	22.4633	0.580983	0.545395	CPY64_RS01140	TetR/AcrR family transcriptional regulator
gene-CPY64_RS01145	205.08	205.61	0.0240522	0.994688	CPY64_RS01145	hypothetical protein
gene-CPY64_RS01150	103.41	88.0067	0.0816457	0.97339	CPY64_RS01150	GntR family transcriptional regulator
gene-CPY64_RS01155	178.247	109.173	0.666498	0.565005	CPY64_RS01155	Lrp/AsnC family transcriptional regulator
gene-CPY64_RS01160	117.523	140.127	-0.48719	0.620863	kynU	kynureninase
gene-CPY64_RS01165	31.5533	44.2967	-0.751981	0.355833	CPY64_RS01165	amino acid permease
gene-CPY64_RS01170	31.3667	3.86	2.80504	0.00133983	CPY64_RS01170	hypothetical protein
gene-CPY64_RS01175	220.783	135.957	0.472799	0.646651	CPY64_RS01175	TetR/AcrR family transcriptional regulator
gene-CPY64_RS01180	187.82	199.79	-0.267189	0.830619	CPY64_RS01180	peroxiredoxin
gene-CPY64_RS01185	98.3367	108.587	-0.443824	0.697175	CPY64_RS01185	tripartite tricarboxylate transporter permease
gene-CPY64_RS01190	73.0167	119.883	-0.857348	0.26602	CPY64_RS01190	tripartite tricarboxylate transporter TctB family protein
gene-CPY64_RS01195	196.04	401.74	-1.26512	0.0642148	CPY64_RS01195	tripartite tricarboxylate transporter substrate binding protein
gene-CPY64_RS01200	6.32	6.23667	-0.191956	0.900784	CPY64_RS01200	DeoR/GlpR family DNA-binding transcription regulator
gene-CPY64_RS01205	5.83333	7.48	-0.620588	0.556791	CPY64_RS01205	ABC transporter ATP-binding protein
gene-CPY64_RS01210	5.66667	10.06	-1.09321	0.177319	CPY64_RS01210	ABC transporter substrate-binding protein
gene-CPY64_RS01215	3.01667	4.98	-0.920125	0.341136	CPY64_RS01215	sugar ABC transporter permease
gene-CPY64_RS01220	3.92	2.20667	0.636356	0.710786	CPY64_RS01220	carbohydrate ABC transporter permease
gene-CPY64_RS01225	8.61333	15.2833	-1.0842	0.18226	CPY64_RS01225	phosphodiesterase
gene-CPY64_RS01230	14.4133	8.86	0.435366	0.683843	CPY64_RS01230	TonB-dependent siderophore receptor
gene-CPY64_RS01235	26.3067	18.62	0.273538	0.836452	CPY64_RS01235	FecR family protein
gene-CPY64_RS01240	9.13	4.94	0.698987	0.596228	CPY64_RS01240	RNA polymerase sigma factor
gene-CPY64_RS01245	242.76	152.673	0.474963	0.627027	CPY64_RS01245	TerC family protein
gene-CPY64_RS01250	2186.25	1380.74	1.00547	0.415763	CPY64_RS01250	peptidylprolyl isomerase
gene-CPY64_RS01255	214.217	233.817	0.0518808	0.9851	CPY64_RS01255	hypothetical protein
gene-CPY64_RS01260	95.88	92.8367	-0.173729	0.927488	CPY64_RS01260	YaiI/YqxD family protein
gene-CPY64_RS01265	108.923	85.7867	0.29947	0.796895	CPY64_RS01265	nucleotide pyrophosphohydrolase
gene-CPY64_RS01270	52.6667	38.5	0.249107	0.844534	CPY64_RS01270	HD domain-containing protein
gene-CPY64_RS01275	13.3067	8.75333	0.360601	0.780026	CPY64_RS01275	tripartite tricarboxylate transporter substrate binding protein
gene-CPY64_RS01280	7.15	2.92	1.05105	0.27752	CPY64_RS01280	mandelate racemase/muconate lactonizing enzyme family protein
gene-CPY64_RS01285	105.817	39.8467	1.43664	0.10538	CPY64_RS01285	RNA-binding S4 domain-containing protein
gene-CPY64_RS01290	2.30333	2.28667	-0.265154	0.880815	CPY64_RS01290	DHA2 family efflux MFS transporter permease subunit
gene-CPY64_RS01295	65.78	58.9967	-0.0401734	0.985204	CPY64_RS01295	TetR/AcrR family transcriptional regulator
gene-CPY64_RS01300	28.77	15.8167	0.608936	0.469522	CPY64_RS01300	ferric reductase-like transmembrane domain-containing protein
gene-CPY64_RS01305	15.05	14.0767	-0.153123	0.919195	CPY64_RS01305	amidase
gene-CPY64_RS01310	13.9067	17.2667	-0.548736	0.557899	CPY64_RS01310	tripartite tricarboxylate transporter substrate binding protein
gene-CPY64_RS01315	63.1867	57.2233	-0.0997024	0.949141	CPY64_RS01315	LysR family transcriptional regulator
gene-CPY64_RS01320	33.71	40.2833	-0.473059	0.670207	CPY64_RS01320	AraC family transcriptional regulator
gene-CPY64_RS01325	1454.65	505.373	1.17916	0.515652	CPY64_RS01325	carboxymuconolactone decarboxylase family protein
gene-CPY64_RS01330	106.997	61.11	0.821271	0.344667	CPY64_RS01330	monooxygenase
gene-CPY64_RS01335	91.8533	59.05	0.396241	0.710786	CPY64_RS01335	EamA family transporter
gene-CPY64_RS01340	2297.61	1501.18	0.373831	0.884216	htpG	molecular chaperone HtpG
gene-CPY64_RS01345	19.24	8.87333	0.855406	0.295015	CPY64_RS01345	TonB-dependent siderophore receptor
gene-CPY64_RS01350	29.8467	30.2767	-0.260311	0.818578	CPY64_RS01350	Fe2+-dependent dioxygenase
gene-CPY64_RS01355	42.34	25.83	0.437181	0.661467	CPY64_RS01355	alpha-hydroxy-acid oxidizing protein
gene-CPY64_RS01360	88.8833	33.59	1.13105	0.176988	ampD	1%2C6-anhydro-N-acetylmuramyl-L-alanine amidase AmpD
gene-CPY64_RS01365	303.04	202.767	0.759193	0.332433	CPY64_RS01365	hypothetical protein
gene-CPY64_RS01370	294.927	112.407	1.13352	0.111018	ccsA	cytochrome c biogenesis protein CcsA
gene-CPY64_RS01375	504.503	304.427	0.449834	0.669158	ffh	signal recognition particle protein
gene-CPY64_RS01380	607.797	654.42	-0.153165	0.928973	lysM	peptidoglycan-binding protein LysM
gene-CPY64_RS01385	299.957	193.487	1.07532	0.25665	thiS	sulfur carrier protein ThiS
gene-CPY64_RS01390	105.01	80.16	0.0901266	0.966836	pip	prolyl aminopeptidase
gene-CPY64_RS01395	77.0533	70.4467	-0.156121	0.931875	trmB	tRNA (guanosine(46)-N7)-methyltransferase TrmB
gene-CPY64_RS01405	154.093	84.6467	0.690528	0.406207	CPY64_RS01405	helix-turn-helix domain-containing protein
gene-CPY64_RS01410	63.6967	36.96	0.516983	0.563876	CPY64_RS01410	HipA domain-containing protein
gene-CPY64_RS01415	58.7167	44.8633	0.118814	0.946748	CPY64_RS01415	DUF72 domain-containing protein
gene-CPY64_RS01420	24.8367	19.84	0.0818965	0.982158	CPY64_RS01420	cysteine hydrolase
gene-CPY64_RS01425	95.4567	136.783	-0.712198	0.46379	CPY64_RS01425	helix-turn-helix domain-containing protein
gene-CPY64_RS01430	51.9167	50.6	-0.0410241	0.999936	CPY64_RS01430	hypothetical protein
gene-CPY64_RS01440	46.1167	53.13	-0.422951	0.67163	CPY64_RS01440	SDR family oxidoreductase
gene-CPY64_RS01445	52.74	33.4867	0.428014	0.66411	CPY64_RS01445	LysR family transcriptional regulator
gene-CPY64_RS01450	34.3967	8.31667	1.75794	0.01174	CPY64_RS01450	calcium:proton antiporter
gene-CPY64_RS01455	153.71	91.4567	0.529288	0.595997	CPY64_RS01455	DNA-binding response regulator
gene-CPY64_RS01460	19.1233	7.73	1.05433	0.324059	CPY64_RS01460	2-hydroxychromene-2-carboxylate isomerase
gene-CPY64_RS01465	5.2	3.28333	0.423772	0.775466	CPY64_RS01465	MHS family MFS transporter
gene-CPY64_RS01470	6.33333	6.81667	-0.335993	0.829228	CPY64_RS01470	aldolase
gene-CPY64_RS01475	25.87	8.13	1.35579	0.107654	CPY64_RS01475	GNAT family N-acetyltransferase
gene-CPY64_RS01480	100.547	43.1933	0.955619	0.220071	CPY64_RS01480	YncE family protein
gene-CPY64_RS01485	32.2833	42.76	-0.463418	0.769723	CPY64_RS01485	nucleoside deaminase
gene-CPY64_RS01490	125.883	150.463	-0.470034	0.644501	CPY64_RS01490	(S)-ureidoglycine aminohydrolase
gene-CPY64_RS01495	43.7767	29.2467	0.333923	0.753269	CPY64_RS01495	LysR family transcriptional regulator
gene-CPY64_RS01500	79.5333	41.6633	0.689318	0.377517	CPY64_RS01500	cation diffusion facilitator family transporter
gene-CPY64_RS01505	171.687	157.26	-0.183124	0.894244	metG	methionine--tRNA ligase
gene-CPY64_RS01510	1230.08	383.853	2.09835	0.063145	CPY64_RS01510	hypothetical protein
gene-CPY64_RS01515	500.947	284.463	0.535956	0.587224	apbC	iron-sulfur cluster carrier protein ApbC
gene-CPY64_RS01520	176.853	59.7333	1.23435	0.160207	CPY64_RS01520	BamA/TamA family outer membrane protein
gene-CPY64_RS01525	174.57	50.5567	1.46603	0.110008	CPY64_RS01525	translocation/assembly module TamB domain-containing protein
gene-CPY64_RS01530	292.147	209.82	0.285844	0.814611	CPY64_RS01530	dCTP deaminase
gene-CPY64_RS01535	301.187	225.7	0.111473	0.946748	CPY64_RS01535	arginine/lysine/ornithine decarboxylase
gene-CPY64_RS01540	252.21	131.35	0.621382	0.592335	CPY64_RS01540	NAD(P)/FAD-dependent oxidoreductase
gene-CPY64_RS01545	619.267	559.293	0.137849	0.930432	gcvH	glycine cleavage system protein GcvH
gene-CPY64_RS01550	151.017	101.27	0.398601	0.688518	CPY64_RS01550	dihydrofolate reductase
gene-CPY64_RS01555	138.43	174.263	-0.598032	0.508586	CPY64_RS01555	thymidylate synthase
gene-CPY64_RS01560	262.223	294.81	-0.240748	0.846173	CPY64_RS01560	OsmC family protein
gene-CPY64_RS01565	472.9	380.31	-0.0515995	0.985204	CPY64_RS01565	cbb3-type cytochrome c oxidase subunit I
gene-CPY64_RS01570	391.993	426.447	-0.464338	0.757645	CPY64_RS01570	cbb3-type cytochrome c oxidase subunit II
gene-CPY64_RS01575	514.33	512.79	-0.295069	0.830255	CPY64_RS01575	cytochrome c
gene-CPY64_RS01580	255.497	121.503	0.74172	0.541789	CPY64_RS01580	SCO family protein
gene-CPY64_RS01585	118.873	46.4567	1.03284	0.327236	CPY64_RS01585	hypothetical protein
gene-CPY64_RS01590	443.053	277.337	0.439164	0.660087	coq7	2-polyprenyl-3-methyl-6-methoxy-1%2C4-benzoquinone monooxygenase
gene-CPY64_RS01595	455.967	522.557	-0.472134	0.63945	pyk	pyruvate kinase
gene-CPY64_RS01600	368.153	473.82	-0.359359	0.794505	CPY64_RS01600	heme-binding protein
gene-CPY64_RS01605	88.8933	62.74	0.24005	0.836452	CPY64_RS01605	glycerate kinase
gene-CPY64_RS01610	301.033	188.727	0.496932	0.744391	CPY64_RS01610	2-hydroxy-3-oxopropionate reductase
gene-CPY64_RS01615	263.837	146.247	0.694529	0.629173	hyi	hydroxypyruvate isomerase
gene-CPY64_RS01620	184.823	68.3233	1.18767	0.451068	gcl	glyoxylate carboligase
gene-CPY64_RS01625	386.37	113.587	1.58648	0.173006	CPY64_RS01625	LysR family transcriptional regulator
gene-CPY64_RS01630	11.5967	7.95667	0.299456	0.813677	CPY64_RS01630	hypothetical protein
gene-CPY64_RS01635	23.9033	8.88	1.18933	0.144085	CPY64_RS01635	purine permease
gene-CPY64_RS01640	92.4433	51.52	1.82967	0.304547	CPY64_RS01640	4-oxalocrotonate tautomerase
gene-CPY64_RS01645	48.66	43.97	-0.0733378	0.967871	CPY64_RS01645	class II aldolase/adducin family protein
gene-CPY64_RS01650	113.383	155.497	-0.544528	0.633682	CPY64_RS01650	ureidoglycolate lyase
gene-CPY64_RS01655	73.7167	52.9533	0.332277	0.762603	uraD	2-oxo-4-hydroxy-4-carboxy-5-ureidoimidazoline decarboxylase
gene-CPY64_RS01660	258.847	135.053	0.665311	0.443505	CPY64_RS01660	LysR family transcriptional regulator
gene-CPY64_RS01665	301.84	176.25	0.49649	0.620863	CPY64_RS01665	glycosyltransferase
gene-CPY64_RS01670	547.137	479.557	-0.0727849	0.967871	tviB	Vi polysaccharide biosynthesis UDP-N-acetylglucosamine C-6 dehydrogenase TviB
gene-CPY64_RS01675	424.2	361.207	-0.0401257	0.982897	CPY64_RS01675	SDR family oxidoreductase
gene-CPY64_RS01680	252.21	99.7967	1.0246	0.309626	CPY64_RS01680	membrane protein
gene-CPY64_RS01685	297.54	156.173	0.616849	0.602984	CPY64_RS01685	glycosyltransferase family 4 protein
gene-CPY64_RS01690	253.71	93.83	1.11074	0.253129	CPY64_RS01690	glycosyltransferase family 4 protein
gene-CPY64_RS01695	323.647	164.253	0.661634	0.513609	CPY64_RS01695	glycosyltransferase
gene-CPY64_RS01700	307.03	167.477	0.582723	0.520563	CPY64_RS01700	phosphomannomutase/phosphoglucomutase
gene-CPY64_RS01705	250.347	226.443	-0.127561	0.932267	CPY64_RS01705	FAD-binding oxidoreductase
gene-CPY64_RS01710	211.37	167.147	0.113949	0.946006	CPY64_RS01710	phosphatase PAP2 family protein
gene-CPY64_RS01715	90.1667	219.18	-1.53204	0.0168845	fahA	fumarylacetoacetase
gene-CPY64_RS01720	36.1467	102.103	-1.72716	0.0138614	CPY64_RS01720	homogentisate 1%2C2-dioxygenase
gene-CPY64_RS01725	28.68	28.4933	0.732457	0.78444	CPY64_RS01725	DUF2783 domain-containing protein
gene-CPY64_RS01730	34.3933	90.5367	-1.64718	0.0160412	CPY64_RS01730	FAD-dependent oxidoreductase
gene-CPY64_RS01735	160.8	248.03	-0.836465	0.344779	CPY64_RS01735	MBL fold metallo-hydrolase
gene-CPY64_RS01740	132.41	85.8967	0.403719	0.710786	mutM	bifunctional DNA-formamidopyrimidine glycosylase/DNA-(apurinic or apyrimidinic site) lyase
gene-CPY64_RS01745	292.957	157.273	0.618388	0.502382	CPY64_RS01745	tetratricopeptide repeat protein
gene-CPY64_RS01750	303.423	202.777	0.388404	0.704804	CPY64_RS01750	outer membrane lipoprotein LolB
gene-CPY64_RS01755	769.407	298.7	1.19143	0.22164	ispE	4-(cytidine 5'-diphospho)-2-C-methyl-D-erythritol kinase
gene-CPY64_RS01765	678.947	379.867	0.603128	0.552997	CPY64_RS01765	ribose-phosphate pyrophosphokinase
gene-CPY64_RS01770	2796.22	2811.28	-0.203497	0.884115	CPY64_RS01770	50S ribosomal protein L25/general stress protein Ctc
gene-CPY64_RS01775	203.797	140.17	0.276268	0.844534	pth	aminoacyl-tRNA hydrolase
gene-CPY64_RS01780	89.41	37.15	0.966699	0.287485	CPY64_RS01780	CPBP family intramembrane metalloprotease
gene-CPY64_RS01785	352.433	176.95	0.71629	0.378786	ychF	redox-regulated ATPase YchF
gene-CPY64_RS01790	65.93	46.6033	0.480293	0.692262	CPY64_RS01790	type II toxin-antitoxin system RelE/ParE family toxin
gene-CPY64_RS01795	126.677	78.15	0.860988	0.390753	CPY64_RS01795	DNA-binding transcriptional regulator
gene-CPY64_RS01800	101.787	50.9367	0.833625	0.488333	CPY64_RS01800	helix-turn-helix transcriptional regulator
gene-CPY64_RS01805	11.05	9.29667	0.00484491	1	CPY64_RS01805	crotonase/enoyl-CoA hydratase family protein
gene-CPY64_RS01810	6.53333	5.98	-0.155442	0.931632	asnB	asparagine synthase (glutamine-hydrolyzing)
gene-CPY64_RS01815	5.85667	5.62	-0.1992	0.903232	CPY64_RS01815	EamA family transporter
gene-CPY64_RS01820	33.4067	29.2733	-0.0462378	0.97852	CPY64_RS01820	DUF4111 domain-containing protein
gene-CPY64_RS01825	50.05	16.6033	1.27806	0.116531	CPY64_RS01825	ATP-binding cassette domain-containing protein
gene-CPY64_RS01830	72.3533	66.7833	-0.0432102	0.987395	CPY64_RS01830	DsbA family protein
gene-CPY64_RS01835	17.4933	13.9367	0.0218246	0.999167	CPY64_RS01835	autotransporter domain-containing protein
gene-CPY64_RS01840	297.95	1016.58	-2.05761	0.204465	CPY64_RS01840	carbonic anhydrase
gene-CPY64_RS01845	95.6267	78.5767	0.0490451	0.978839	cynR	transcriptional regulator CynR
gene-CPY64_RS01850	35.97	11.74	1.39115	0.0595253	CPY64_RS01850	ureidoglycolate lyase
gene-CPY64_RS01855	68.0467	61.99	0.0131051	0.999167	ccmA	cytochrome c biogenesis heme-transporting ATPase CcmA
gene-CPY64_RS01860	23.38	20.27	0.0338839	0.987395	ccmB	heme exporter protein CcmB
gene-CPY64_RS01865	55.0667	58.8433	-0.287214	0.850594	ccsA	heme ABC transporter permease CcmC
gene-CPY64_RS01870	241.19	313.483	0.587682	0.76451	ccmD	heme exporter protein CcmD
gene-CPY64_RS01875	110.497	241.647	-1.1553	0.320196	ccmE	cytochrome c maturation protein CcmE
gene-CPY64_RS01880	123.76	279.667	-1.41593	0.147792	CPY64_RS01880	heme lyase CcmF/NrfE family subunit
gene-CPY64_RS01885	90.61	214.243	-1.32254	0.188804	CPY64_RS01885	DsbE family thiol:disulfide interchange protein
gene-CPY64_RS01890	90.6967	249.66	-1.49653	0.139308	CPY64_RS01890	cytochrome c-type biogenesis protein CcmH
gene-CPY64_RS01895	108.14	303.947	-1.67828	0.0498161	ccmI	c-type cytochrome biogenesis protein CcmI
gene-CPY64_RS01900	82.78	238.293	-1.68511	0.0278246	CPY64_RS01900	cytochrome C biogenesis protein
gene-CPY64_RS01905	31.6433	49.4	-0.858577	0.259022	CPY64_RS01905	SDR family oxidoreductase
gene-CPY64_RS01910	33.1133	40.3767	-0.555398	0.533562	ada	bifunctional DNA-binding transcriptional regulator/O6-methylguanine-DNA methyltransferase Ada
gene-CPY64_RS01915	1180.8	10172.4	-2.40607	0.00665995	CPY64_RS01915	heavy-metal-associated domain-containing protein
gene-CPY64_RS01920	389.623	568.003	-0.582339	0.605853	CPY64_RS01920	hypothetical protein
gene-CPY64_RS01925	162.023	505.517	-1.84839	0.030528	CPY64_RS01925	ABC transporter substrate-binding protein
gene-CPY64_RS01930	36.2933	84.61	-1.42908	0.0724135	CPY64_RS01930	branched-chain amino acid ABC transporter permease
gene-CPY64_RS01935	50.0267	87.61	-1.03414	0.200021	CPY64_RS01935	branched-chain amino acid ABC transporter permease
gene-CPY64_RS01940	49.15	100.75	-1.25397	0.0827527	CPY64_RS01940	ABC transporter ATP-binding protein
gene-CPY64_RS01945	75.4633	146.327	-1.12138	0.177319	CPY64_RS01945	ABC transporter ATP-binding protein
gene-CPY64_RS01950	2212.63	1543.72	0.313839	0.866488	CPY64_RS01950	cytochrome-c peroxidase
gene-CPY64_RS01955	955.587	534.287	0.575664	0.592275	serA	phosphoglycerate dehydrogenase
gene-CPY64_RS01960	651.797	47.1867	3.37824	0.00247745	CPY64_RS01960	Rrf2 family transcriptional regulator
gene-CPY64_RS01965	758.44	99.6467	2.62823	0.00206529	CPY64_RS01965	group III truncated hemoglobin
gene-CPY64_RS01970	5243.41	1441.78	1.56004	0.0681114	CPY64_RS01970	glycosyltransferase family 2 protein
gene-CPY64_RS01975	1701.22	1183.25	0.220221	0.890856	CPY64_RS01975	glycosyltransferase family 39 protein
gene-CPY64_RS01980	871.13	509.237	0.714211	0.520553	CPY64_RS01980	GtrA family protein
gene-CPY64_RS01985	769.723	426.297	0.58876	0.566666	CPY64_RS01985	ChbG/HpnK family deacetylase
gene-CPY64_RS01990	383.657	187.173	0.811199	0.306011	CPY64_RS01990	GNAT family N-acetyltransferase
gene-CPY64_RS01995	518.2	554.827	-0.0317508	0.987395	CPY64_RS01995	TIGR01244 family phosphatase
gene-CPY64_RS02000	2973.55	2247.74	0.369291	0.860796	CPY64_RS02000	universal stress protein
gene-CPY64_RS02005	90.1567	26.1967	2.09864	0.0747117	CPY64_RS02005	formate dehydrogenase subunit delta
gene-CPY64_RS02010	61.4167	59.3	-0.189878	0.880815	fdhD	formate dehydrogenase accessory sulfurtransferase FdhD
gene-CPY64_RS02015	13.8	14.7733	-0.370436	0.710786	fdhF	formate dehydrogenase subunit alpha
gene-CPY64_RS02020	11.66	9.79	-0.0104146	1	CPY64_RS02020	NADH-quinone oxidoreductase subunit NuoF
gene-CPY64_RS02025	10.7567	16.7533	-0.792923	0.486287	CPY64_RS02025	formate dehydrogenase subunit gamma
gene-CPY64_RS02030	143.973	26.37	2.13661	0.0103801	CPY64_RS02030	helix-turn-helix transcriptional regulator
gene-CPY64_RS02035	82.17	49.2633	0.495685	0.583916	moaA	GTP 3'%2C8-cyclase MoaA
gene-CPY64_RS02040	105.397	56.9333	0.678162	0.407539	mobA	molybdenum cofactor guanylyltransferase
gene-CPY64_RS02045	66.97	44.2067	0.31538	0.792316	CPY64_RS02045	molybdopterin molybdotransferase MoeA
gene-CPY64_RS02050	73.5933	50.6233	0.277982	0.848171	moaB	molybdenum cofactor biosynthesis protein B
gene-CPY64_RS02055	73.8633	66.66	-0.0688359	0.968725	CPY64_RS02055	molybdenum cofactor biosynthesis protein MoaE
gene-CPY64_RS02060	55.8567	61.1133	-0.186276	0.928973	moaD	molybdopterin converting factor subunit 1
gene-CPY64_RS02065	96.3667	94.7467	-0.185043	0.891902	moaC	cyclic pyranopterin monophosphate synthase MoaC
gene-CPY64_RS02070	46.32	38.2233	0.0617052	0.976668	CPY64_RS02070	response regulator
gene-CPY64_RS02075	29.8133	18.1167	0.439424	0.638206	CPY64_RS02075	PAS domain S-box protein
gene-CPY64_RS02080	245.083	158.423	0.449668	0.800944	CPY64_RS02080	TRAP transporter substrate-binding protein
gene-CPY64_RS02085	61.5267	39.7067	0.45733	0.731856	CPY64_RS02085	TRAP transporter small permease
gene-CPY64_RS02090	112.787	60.9467	0.632818	0.513609	CPY64_RS02090	TRAP transporter large permease subunit
gene-CPY64_RS02095	1024.01	1221.33	-0.381888	0.743024	CPY64_RS02095	peroxiredoxin
gene-CPY64_RS02100	91.88	72.5767	0.0697734	0.967871	CPY64_RS02100	MFS transporter
gene-CPY64_RS02105	10.0367	3.67	1.22191	0.18226	CPY64_RS02105	BMP family protein
gene-CPY64_RS02110	16.1333	11.9833	0.183771	0.916355	CPY64_RS02110	hypothetical protein
gene-CPY64_RS02115	13.2433	10.3467	0.0950887	0.967871	bioB	biotin synthase BioB
gene-CPY64_RS02120	60.9267	56.45	-0.0201346	0.994688	CPY64_RS02120	acyl-CoA thioesterase
gene-CPY64_RS02125	63.4867	27.89	1.01732	0.182668	CPY64_RS02125	DUF3293 domain-containing protein
gene-CPY64_RS02130	108.303	39.5167	1.14014	0.163818	CPY64_RS02130	efflux RND transporter permease subunit
gene-CPY64_RS02135	109.12	25.0133	1.84295	0.00267514	CPY64_RS02135	efflux RND transporter periplasmic adaptor subunit
gene-CPY64_RS02140	140.42	22.7067	2.4193	1.00318e-05	CPY64_RS02140	TetR/AcrR family transcriptional regulator
gene-CPY64_RS02145	87.44	63.5733	0.221148	0.865919	hxsB	His-Xaa-Ser system radical SAM maturase HxsB
gene-CPY64_RS02150	79.81	47.3433	0.515035	0.5792	hxsC	His-Xaa-Ser system radical SAM maturase HxsC
gene-CPY64_RS02155	37.28	24.7667	0.418539	0.713269	hxsA	His-Xaa-Ser repeat protein HxsA
gene-CPY64_RS02190	226.207	115.353	0.676938	0.455993	CPY64_RS02190	bifunctional diguanylate cyclase/phosphodiesterase
gene-CPY64_RS02195	303.103	38.9667	2.59746	0.0188761	lnt	apolipoprotein N-acyltransferase
gene-CPY64_RS02200	531.89	89.1433	2.20306	0.0349757	CPY64_RS02200	CBS domain-containing protein
gene-CPY64_RS02205	99	47.7233	0.815327	0.33015	ybeY	rRNA maturation RNase YbeY
gene-CPY64_RS02210	177.463	132.24	0.117587	0.946748	CPY64_RS02210	PhoH family protein
gene-CPY64_RS02215	143.953	135.447	-0.213631	0.87459	miaB	tRNA (N6-isopentenyl adenosine(37)-C2)-methylthiotransferase MiaB
gene-CPY64_RS02220	115.777	50.6667	1.42333	0.350642	CPY64_RS02220	ParD-like family protein
gene-CPY64_RS02225	69.3333	38.9533	0.594535	0.475718	map	type I methionyl aminopeptidase
gene-CPY64_RS02230	418.267	344.177	-0.00393759	1	secF	protein translocase subunit SecF
gene-CPY64_RS02235	309.343	262.817	-0.0970661	0.96632	secD	protein translocase subunit SecD
gene-CPY64_RS02240	664.287	686.993	-0.0276191	0.990121	yajC	preprotein translocase subunit YajC
gene-CPY64_RS02245	173.89	118.517	0.241743	0.863888	tgt	tRNA guanosine(34) transglycosylase Tgt
gene-CPY64_RS02250	187.107	101.44	0.559626	0.636256	queA	tRNA preQ1(34) S-adenosylmethionine ribosyltransferase-isomerase QueA
gene-CPY64_RS02255	215.233	139.393	0.353816	0.730893	dacB	D-alanyl-D-alanine carboxypeptidase/D-alanyl-D-alanine-endopeptidase
gene-CPY64_RS02260	456.43	280.42	0.496046	0.5792	upp	uracil phosphoribosyltransferase
gene-CPY64_RS02265	1020.49	432.997	1.06502	0.221636	CPY64_RS02265	hypothetical protein
gene-CPY64_RS02270	5103.3	4780.31	0.311455	0.86309	CPY64_RS02270	DUF883 family protein
gene-CPY64_RS02275	901.337	1109.32	-0.280927	0.839047	CPY64_RS02275	phage holin family protein
gene-CPY64_RS02280	921.083	1084.33	-0.234002	0.869726	CPY64_RS02280	hypothetical protein
gene-CPY64_RS02285	96.0433	52.5033	0.632572	0.438712	CPY64_RS02285	LysR family transcriptional regulator
gene-CPY64_RS02290	8.95333	6.47	0.201243	0.889353	CPY64_RS02290	aromatic ring-hydroxylating dioxygenase subunit alpha
gene-CPY64_RS02295	5.62	3.35667	0.496718	0.706631	CPY64_RS02295	PDR/VanB family oxidoreductase
gene-CPY64_RS02300	17.07	15.8067	-0.122206	0.955289	CPY64_RS02300	NAD(P)-dependent oxidoreductase
gene-CPY64_RS02305	13.7733	13.7233	-0.197218	0.906199	CPY64_RS02305	hypothetical protein
gene-CPY64_RS02310	13.8	11.6567	-0.00707005	1	CPY64_RS02310	DUF1116 domain-containing protein
gene-CPY64_RS02315	19.92	8.82333	0.887841	0.272316	CPY64_RS02315	amidase
gene-CPY64_RS02320	32.1167	13.9633	1.02708	0.235135	CPY64_RS02320	hypothetical protein
gene-CPY64_RS02325	44.1533	66.2167	-0.850738	0.249736	CPY64_RS02325	MFS transporter
gene-CPY64_RS02330	93.8367	27.7367	1.46569	0.0595253	CPY64_RS02330	LysR family transcriptional regulator
gene-CPY64_RS02335	43.8367	13.6767	1.44127	0.108668	gloA	lactoylglutathione lyase
gene-CPY64_RS02340	87.26	96.0533	-0.42481	0.675596	CPY64_RS02340	UbiD family decarboxylase
gene-CPY64_RS02345	119.68	65.84	0.644748	0.475718	CPY64_RS02345	lytic transglycosylase domain-containing protein
gene-CPY64_RS02350	117.793	72.3167	0.409184	0.716774	CPY64_RS02350	pyridoxal phosphate-dependent aminotransferase
gene-CPY64_RS02355	300.167	291.827	-0.186326	0.88959	CPY64_RS02355	hypothetical protein
gene-CPY64_RS02360	154.963	121.02	0.0536079	0.976668	CPY64_RS02360	NADP-dependent malic enzyme
gene-CPY64_RS02365	88.48	57.1467	0.361039	0.748827	CPY64_RS02365	patatin-like phospholipase family protein
gene-CPY64_RS02370	462.017	493.18	-0.208405	0.873522	CPY64_RS02370	barstar family protein
gene-CPY64_RS02375	86.0533	61.7533	0.25577	0.819108	CPY64_RS02375	16S rRNA (uracil(1498)-N(3))-methyltransferase
gene-CPY64_RS02380	439.053	369.22	-0.0553436	0.975427	tkt	transketolase
gene-CPY64_RS02385	1236.98	944.077	0.151277	0.928973	gap	type I glyceraldehyde-3-phosphate dehydrogenase
gene-CPY64_RS02390	356.193	249.8	0.221688	0.863888	CPY64_RS02390	phosphoglycerate kinase
gene-CPY64_RS02395	63.3833	40.0567	0.748123	0.5792	CPY64_RS02395	type II toxin-antitoxin system HicB family antitoxin
gene-CPY64_RS02400	104.497	107.777	-0.320063	0.79284	CPY64_RS02400	NAD-dependent epimerase/dehydratase family protein
gene-CPY64_RS02405	255.537	338.483	-0.640759	0.52446	CPY64_RS02405	aldehyde dehydrogenase family protein
gene-CPY64_RS02410	68.0433	118.913	-0.99901	0.274737	CPY64_RS02410	SDR family oxidoreductase
gene-CPY64_RS02415	296.997	162.367	0.720944	0.451068	mog	molybdopterin adenylyltransferase
gene-CPY64_RS02420	774.713	786.41	-0.270339	0.836452	CPY64_RS02420	fructose-bisphosphate aldolase class II
gene-CPY64_RS02425	478.043	397.09	-0.0168611	0.995876	CPY64_RS02425	phosphoribosylaminoimidazolesuccinocarboxamide synthase
gene-CPY64_RS02430	132.39	112.987	-0.0365898	0.985204	purE	5-(carboxyamino)imidazole ribonucleotide mutase
gene-CPY64_RS02435	135.867	79.8233	0.460325	0.677659	CPY64_RS02435	5-(carboxyamino)imidazole ribonucleotide synthase
gene-CPY64_RS02440	126.873	70.65	0.542258	0.606535	CPY64_RS02440	threonylcarbamoyl-AMP synthase
gene-CPY64_RS02445	70.2533	103.22	-0.781739	0.307538	CPY64_RS02445	alpha/beta hydrolase
gene-CPY64_RS02450	147.687	143.43	-0.000960037	1	CPY64_RS02450	MaoC family dehydratase
gene-CPY64_RS02455	51.47	69.99	-0.706718	0.388186	CPY64_RS02455	acyl-CoA dehydrogenase
gene-CPY64_RS02460	16.09	18.84	-0.443066	0.69433	CPY64_RS02460	LysR family transcriptional regulator
gene-CPY64_RS02465	52.1567	58.4067	-0.436067	0.660087	ggt	gamma-glutamyltransferase
gene-CPY64_RS02470	134.36	121.747	-0.128762	0.932267	purU	formyltetrahydrofolate deformylase
gene-CPY64_RS02475	136.85	80.36	0.495214	0.616509	CPY64_RS02475	NAD(P)/FAD-dependent oxidoreductase
gene-CPY64_RS02480	203.797	177.253	-0.00708669	1	CPY64_RS02480	flavin reductase family protein
gene-CPY64_RS02485	448.963	246.04	0.654631	0.436534	pdxH	pyridoxamine 5'-phosphate oxidase
gene-CPY64_RS02490	489.323	452.9	-0.214884	0.911003	CPY64_RS02490	gamma-glutamylcyclotransferase
gene-CPY64_RS02495	224.72	176.687	0.131762	0.928973	CPY64_RS02495	tRNA threonylcarbamoyladenosine dehydratase
gene-CPY64_RS02500	103.537	59.4667	0.503469	0.677465	CPY64_RS02500	aminotransferase class IV
gene-CPY64_RS02505	71.6767	30.67	0.904977	0.394286	pabB	aminodeoxychorismate synthase component I
gene-CPY64_RS02510	124.363	83.67	0.253501	0.863412	uvrA	excinuclease ABC subunit UvrA
gene-CPY64_RS02515	265.497	130.807	0.789966	0.318782	CPY64_RS02515	glycosyltransferase family 2 protein
gene-CPY64_RS02520	124.38	105.07	0.0883116	0.957344	CPY64_RS02520	hypothetical protein
gene-CPY64_RS02525	286.29	270.973	-0.194283	0.889366	ettA	energy-dependent translational throttle protein EttA
gene-CPY64_RS02530	190.037	205.983	-0.309868	0.779531	CPY64_RS02530	isochorismatase family protein
gene-CPY64_RS02535	3892.18	2844.03	1.07184	0.396592	CPY64_RS02535	glycine zipper 2TM domain-containing protein
gene-CPY64_RS02540	72.56	62.8433	-0.0448553	0.980114	CPY64_RS02540	aromatic ring-hydroxylating dioxygenase subunit alpha
gene-CPY64_RS02545	727.323	288.377	1.60476	0.0747117	minE	cell division topological specificity factor MinE
gene-CPY64_RS02550	486.89	360.067	0.18744	0.884216	minD	septum site-determining protein MinD
gene-CPY64_RS02555	178.223	123.627	0.215639	0.891248	minC	septum site-determining protein MinC
gene-CPY64_RS02560	340.14	228.823	0.249652	0.863888	CPY64_RS02560	glutamine--tRNA ligase/YqeY domain fusion protein
gene-CPY64_RS02565	130.207	82.7833	0.385559	0.710786	CPY64_RS02565	cytochrome ubiquinol oxidase subunit I
gene-CPY64_RS02570	135.49	61.9567	0.833839	0.36929	CPY64_RS02570	cytochrome d ubiquinol oxidase subunit II
gene-CPY64_RS02575	87.35	33.8933	1.05135	0.27616	CPY64_RS02575	ClcB-like voltage-gated chloride channel protein
gene-CPY64_RS02580	81.5467	33.6433	1.0098	0.149039	CPY64_RS02580	hypothetical protein
gene-CPY64_RS02585	112.503	77.28	0.244987	0.844534	recQ	DNA helicase RecQ
gene-CPY64_RS02590	449.387	193.917	0.962519	0.281676	nrdA	ribonucleoside-diphosphate reductase subunit alpha
gene-CPY64_RS02595	401.857	134.447	1.34798	0.107958	nrdB	ribonucleotide-diphosphate reductase subunit beta
gene-CPY64_RS02600	277.18	183.277	0.716301	0.412781	CPY64_RS02600	2Fe-2S ferredoxin-like protein
gene-CPY64_RS02605	355.87	230.653	0.340265	0.769251	CPY64_RS02605	ATP-binding cassette domain-containing protein
gene-CPY64_RS02615	812.083	507.707	0.514247	0.598081	mraZ	division/cell wall cluster transcriptional repressor MraZ
gene-CPY64_RS02620	643.653	453.087	0.242282	0.845315	rsmH	16S rRNA (cytosine(1402)-N(4))-methyltransferase RsmH
gene-CPY64_RS02625	136.753	98.07	0.512069	0.554496	ftsL	cell division protein FtsL
gene-CPY64_RS02630	305.547	87.7067	1.47226	0.117049	CPY64_RS02630	penicillin-binding protein 2
gene-CPY64_RS02635	410.023	274.473	0.269373	0.843483	murF	bifunctional UDP-N-acetylmuramoyl-L-alanyl-D-glutamate--2%2C6-diaminopimelate ligase MurE/UDP-N-acetylmuramoyl-tripeptide--D-alanyl-D-alanine ligase MurF
gene-CPY64_RS02640	375.903	165.263	0.86212	0.411811	CPY64_RS02640	phospho-N-acetylmuramoyl-pentapeptide-transferase
gene-CPY64_RS02645	304.837	121.917	0.987122	0.366263	CPY64_RS02645	UDP-N-acetylmuramoyl-L-alanine--D-glutamate ligase
gene-CPY64_RS02650	302.957	90.8833	1.40745	0.178248	ftsW	putative lipid II flippase FtsW
gene-CPY64_RS02655	430.303	187.57	0.886426	0.383502	murG	undecaprenyldiphospho-muramoylpentapeptide beta-N-acetylglucosaminyltransferase
gene-CPY64_RS02660	505.023	372.01	0.118949	0.952267	CPY64_RS02660	UDP-N-acetylmuramate--L-alanine ligase
gene-CPY64_RS02665	501.75	430.803	-0.0636664	0.974697	CPY64_RS02665	D-alanine--D-alanine ligase
gene-CPY64_RS02670	304.423	137.98	0.814483	0.463831	CPY64_RS02670	cell division protein FtsQ/DivIB
gene-CPY64_RS02675	429.747	284.42	0.299871	0.821258	ftsA	cell division protein FtsA
gene-CPY64_RS02680	1396.04	1465.57	-0.303812	0.813677	ftsZ	cell division protein FtsZ
gene-CPY64_RS02685	1527	580.597	1.12359	0.164162	CPY64_RS02685	UDP-3-O-acyl-N-acetylglucosamine deacetylase
gene-CPY64_RS02690	611.007	225.067	1.21138	0.13899	CPY64_RS02690	DUF721 domain-containing protein
gene-CPY64_RS02695	936.827	390.193	0.980065	0.277623	CPY64_RS02695	M23 family metallopeptidase
gene-CPY64_RS02700	746.563	533.857	0.17547	0.907367	secA	preprotein translocase subunit SecA
gene-CPY64_RS02705	91.2733	46.01	0.677397	0.533062	CPY64_RS02705	DUF1932 domain-containing protein
gene-CPY64_RS02710	88.7767	68.4967	0.0628187	0.975122	mgtE	magnesium transporter
gene-CPY64_RS02715	154.12	135.733	0.0420908	0.985204	CPY64_RS02715	acyl-CoA thioesterase
gene-CPY64_RS02720	228.003	180.94	0.061816	0.972639	CPY64_RS02720	M20 family metallopeptidase
gene-CPY64_RS02725	321.18	246.267	0.114215	0.946611	CPY64_RS02725	AMP-binding protein
gene-CPY64_RS02730	212.377	104.763	0.739485	0.380434	CPY64_RS02730	inositol monophosphatase
gene-CPY64_RS02735	104.893	70.5867	0.282659	0.815274	mnmC	FAD-dependent 5-carboxymethylaminomethyl-2-thiouridine(34) oxidoreductase MnmC
gene-CPY64_RS02740	630.023	529.283	-0.0468801	0.979768	CPY64_RS02740	glycoside hydrolase family 31 protein
gene-CPY64_RS02750	392.32	285.703	0.112414	0.966836	CPY64_RS02750	methionine ABC transporter ATP-binding protein
gene-CPY64_RS02755	251.277	142.417	0.47476	0.785114	CPY64_RS02755	ABC transporter permease
gene-CPY64_RS02760	852.47	2560.59	-1.77651	0.0120189	CPY64_RS02760	MetQ/NlpA family ABC transporter substrate-binding protein
gene-CPY64_RS02765	1804.06	3139.69	-0.935053	0.482436	glnH	glutamine ABC transporter substrate-binding protein GlnH
gene-CPY64_RS02770	134.957	273.923	-1.20221	0.136154	CPY64_RS02770	ABC transporter permease subunit
gene-CPY64_RS02775	296.48	491.137	-0.891579	0.383868	glnQ	glutamine ABC transporter ATP-binding protein GlnQ
gene-CPY64_RS02780	285.2	188.72	0.363167	0.725304	CPY64_RS02780	membrane protein
gene-CPY64_RS02785	142.1	84.1733	0.444819	0.730395	CPY64_RS02785	nucleotidyltransferase family protein
gene-CPY64_RS02790	191.823	133.403	0.235074	0.85907	CPY64_RS02790	phosphotransferase
gene-CPY64_RS02795	273.853	125.493	0.791175	0.481515	CPY64_RS02795	LPS-assembly protein LptD
gene-CPY64_RS02800	762.25	638.11	-0.0349463	0.985204	CPY64_RS02800	peptidylprolyl isomerase
gene-CPY64_RS02805	348.583	202.893	0.487334	0.651763	rsmA	16S rRNA (adenine(1518)-N(6)/adenine(1519)-N(6))-dimethyltransferase RsmA
gene-CPY64_RS02810	79.3767	31.3967	1.03679	0.243094	CPY64_RS02810	spore maturation protein
gene-CPY64_RS02815	446.75	488.96	-0.134622	0.933493	gloA	lactoylglutathione lyase
gene-CPY64_RS02820	135.527	55.7467	0.968285	0.295338	CPY64_RS02820	M48 family metallopeptidase
gene-CPY64_RS02825	288.403	131.147	0.826439	0.411919	CPY64_RS02825	1-acyl-sn-glycerol-3-phosphate acyltransferase
gene-CPY64_RS02830	377.55	229.797	0.42316	0.769723	gmhB	D-glycero-beta-D-manno-heptose 1%2C7-bisphosphate 7-phosphatase
gene-CPY64_RS02835	368.02	351.423	-0.259752	0.86309	CPY64_RS02835	glycine--tRNA ligase subunit beta
gene-CPY64_RS02840	309.23	289.62	-0.174965	0.904566	glyQ	glycine--tRNA ligase subunit alpha
gene-CPY64_RS02845	209.623	408.46	-1.15843	0.112031	CPY64_RS02845	crotonase/enoyl-CoA hydratase family protein
gene-CPY64_RS02850	278.617	319.253	-0.460651	0.664909	CPY64_RS02850	fumarate hydratase
gene-CPY64_RS02855	23.41	22.0933	-0.11634	0.967871	CPY64_RS02855	TetR family transcriptional regulator
gene-CPY64_RS02860	5.65	3.58667	0.38675	0.762603	CPY64_RS02860	MFS transporter
gene-CPY64_RS02865	2.29333	1.84667	0.0115452	1	CPY64_RS02865	MFS transporter
gene-CPY64_RS02870	688.63	969.727	-0.0608899	0.985204	CPY64_RS02870	hypothetical protein
gene-CPY64_RS02875	69.7067	50.8833	0.234167	0.863888	CPY64_RS02875	putative DNA modification/repair radical SAM protein
gene-CPY64_RS02880	53.2467	25.6033	0.770792	0.356592	CPY64_RS02880	UdgX family uracil-DNA binding protein
gene-CPY64_RS02885	135.28	64.01	0.871228	0.268785	folK	2-amino-4-hydroxy-6-hydroxymethyldihydropteridine diphosphokinase
gene-CPY64_RS02890	201.613	105.333	0.641203	0.467409	pcnB	polynucleotide adenylyltransferase PcnB
gene-CPY64_RS02895	149.657	128.72	-0.0445019	0.983631	CPY64_RS02895	HAD-IB family hydrolase
gene-CPY64_RS02900	147.927	102.967	0.274653	0.821258	hda	DnaA regulatory inactivator Hda
gene-CPY64_RS02905	378.807	366.883	-0.213525	0.866488	purM	phosphoribosylformylglycinamidine cyclo-ligase
gene-CPY64_RS02910	23.5767	13.7233	0.503507	0.590919	CPY64_RS02910	NCS1 family nucleobase:cation symporter-1
gene-CPY64_RS02915	77.28	57.9667	0.141174	0.930482	miaA	tRNA (adenosine(37)-N6)-dimethylallyltransferase MiaA
gene-CPY64_RS02920	109.02	100.36	-0.173403	0.897595	mutL	DNA mismatch repair endonuclease MutL
gene-CPY64_RS02925	113.48	73.8367	0.394029	0.688518	CPY64_RS02925	VTT domain-containing protein
gene-CPY64_RS02930	149.553	121.587	0.0319322	0.985204	CPY64_RS02930	N-acetylmuramoyl-L-alanine amidase
gene-CPY64_RS02935	89.3967	61.4133	0.378705	0.719075	tsaE	tRNA (adenosine(37)-N6)-threonylcarbamoyltransferase complex ATPase subunit type 1 TsaE
gene-CPY64_RS02940	32.4233	18.31	0.536608	0.622317	CPY64_RS02940	AEC family transporter
gene-CPY64_RS02945	1040.1	2423.2	-1.41484	0.0948152	CPY64_RS02945	tripartite tricarboxylate transporter substrate binding protein BugE
gene-CPY64_RS02950	585.327	509.79	-0.0624776	0.975122	CPY64_RS02950	NADP-dependent malic enzyme
gene-CPY64_RS02955	155.373	51.5167	1.29908	0.116397	CPY64_RS02955	LysR family transcriptional regulator
gene-CPY64_RS02960	667.017	199.75	1.46489	0.0288701	CPY64_RS02960	aldehyde dehydrogenase
gene-CPY64_RS02965	744.583	185.877	1.77232	0.00467625	dapA	4-hydroxy-tetrahydrodipicolinate synthase
gene-CPY64_RS02970	421.59	44.2	3.00686	1.8874e-07	CPY64_RS02970	GntR family transcriptional regulator
gene-CPY64_RS02975	573.787	33.7533	3.81123	8.31889e-12	CPY64_RS02975	TRAP transporter large permease subunit
gene-CPY64_RS02980	694.103	27.1167	4.49463	6.65042e-13	CPY64_RS02980	TRAP transporter small permease subunit
gene-CPY64_RS02985	1188.48	61.28	4.03726	9.10837e-12	dctP	TRAP transporter substrate-binding protein DctP
gene-CPY64_RS02995	19.42	3.84333	2.13772	0.0100521	CPY64_RS02995	low affinity iron permease family protein
gene-CPY64_RS03000	62.0933	15.4	1.7314	0.0264159	CPY64_RS03000	hypothetical protein
gene-CPY64_RS03005	116.343	85.1733	0.325771	0.77295	CPY64_RS03005	PACE efflux transporter
gene-CPY64_RS03010	190.067	48.55	1.72392	0.0235902	CPY64_RS03010	helix-turn-helix transcriptional regulator
gene-CPY64_RS03015	65.12	81.01	-0.484072	0.668583	CPY64_RS03015	NAD(P)-dependent oxidoreductase
gene-CPY64_RS03020	46.36	58.13	-0.403423	0.814611	CPY64_RS03020	nuclear transport factor 2 family protein
gene-CPY64_RS03025	27.1967	19.31	0.232215	0.846059	CPY64_RS03025	MFS transporter
gene-CPY64_RS03030	49.52	51.72	-0.214686	0.866488	ybaK	Cys-tRNA(Pro) deacylase
gene-CPY64_RS03035	48.96	23.0733	0.809444	0.381143	xerD	site-specific tyrosine recombinase XerD
gene-CPY64_RS03040	43.19	33.08	0.151333	0.917206	modA	molybdate ABC transporter substrate-binding protein
gene-CPY64_RS03045	35.6367	18.4067	0.71117	0.463831	modB	molybdate ABC transporter permease subunit
gene-CPY64_RS03050	63.0367	47.2	0.161713	0.921488	CPY64_RS03050	ATP-binding cassette domain-containing protein
gene-CPY64_RS03055	127.007	95.8167	0.160179	0.907212	CPY64_RS03055	TOBE domain-containing protein
gene-CPY64_RS03060	81.1633	50.86	0.372005	0.743024	CPY64_RS03060	PD-(D/E)XK nuclease family protein
gene-CPY64_RS03065	97.8867	71.79	0.13405	0.934877	CPY64_RS03065	UvrD-helicase domain-containing protein
gene-CPY64_RS03075	257.707	116.3	0.818933	0.459317	dnaX	DNA polymerase III subunit gamma/tau
gene-CPY64_RS03080	391.503	273.993	0.612401	0.529746	CPY64_RS03080	YbaB/EbfC family nucleoid-associated protein
gene-CPY64_RS03085	201.027	157.54	0.0688315	0.974717	recR	recombination mediator RecR
gene-CPY64_RS03090	178.55	150.417	-0.0205618	0.993629	CPY64_RS03090	ABC transporter substrate-binding protein
gene-CPY64_RS03095	179.317	107.2	0.432644	0.769723	CPY64_RS03095	ABC transporter ATP-binding protein
gene-CPY64_RS03100	117.227	48.1867	0.942591	0.457604	CPY64_RS03100	ABC transporter permease
gene-CPY64_RS03105	52.99	25.6633	0.865603	0.249808	CPY64_RS03105	sigma-70 family RNA polymerase sigma factor
gene-CPY64_RS03110	51.2733	30.46	0.490576	0.596228	CPY64_RS03110	FecR domain-containing protein
gene-CPY64_RS03115	10.29	6.52667	0.391843	0.762643	CPY64_RS03115	TonB-dependent receptor
gene-CPY64_RS03120	6.27333	3.15667	0.693755	0.561179	CPY64_RS03120	YncE family protein
gene-CPY64_RS03125	310.467	242.127	0.0753191	0.967871	tal	transaldolase
gene-CPY64_RS03130	1102.44	918.507	-0.0514917	0.98215	carA	glutamine-hydrolyzing carbamoyl-phosphate synthase small subunit
gene-CPY64_RS03135	1154.24	989.867	-0.107665	0.956892	carB	carbamoyl-phosphate synthase large subunit
gene-CPY64_RS03140	98.17	70.2567	0.239025	0.84372	lpxO	lipid A hydroxylase LpxO
gene-CPY64_RS03145	186.84	102.703	0.601547	0.478881	CPY64_RS03145	SDR family oxidoreductase
gene-CPY64_RS03150	93.7933	54.8233	0.556131	0.533062	CPY64_RS03150	histidine phosphatase family protein
gene-CPY64_RS03155	320.837	295.207	-0.155169	0.931875	CPY64_RS03155	uracil-xanthine permease family protein
gene-CPY64_RS03160	435.837	377.167	0.0918938	0.967871	greA	transcription elongation factor GreA
gene-CPY64_RS03165	497.783	288.66	0.554211	0.546371	CPY64_RS03165	YhbY family RNA-binding protein
gene-CPY64_RS03170	459.763	281.77	0.492375	0.586856	CPY64_RS03170	RlmE family RNA methyltransferase
gene-CPY64_RS03175	3058.28	2910.01	-0.179034	0.922701	ftsH	ATP-dependent zinc metalloprotease FtsH
gene-CPY64_RS03180	170.607	93.5667	0.632161	0.536646	folP	dihydropteroate synthase
gene-CPY64_RS03185	398.07	368.72	-0.141739	0.932267	glmM	phosphoglucosamine mutase
gene-CPY64_RS03190	608.677	574.773	-0.110844	0.949658	CPY64_RS03190	GNAT family N-acetyltransferase
gene-CPY64_RS03195	240.297	160.05	0.309206	0.782139	CPY64_RS03195	Ppx/GppA family phosphatase
gene-CPY64_RS03200	145.707	100.25	0.238515	0.847041	ppk1	polyphosphate kinase 1
gene-CPY64_RS03205	2662.6	1506.62	0.566042	0.616509	pstS	phosphate ABC transporter substrate-binding protein PstS
gene-CPY64_RS03210	294.36	169.887	0.447746	0.794447	pstC	phosphate ABC transporter permease subunit PstC
gene-CPY64_RS03215	241.663	170.473	0.181025	0.920098	pstA	phosphate ABC transporter permease PstA
gene-CPY64_RS03220	392.293	371.92	-0.190803	0.889353	pstB	phosphate ABC transporter ATP-binding protein PstB
gene-CPY64_RS03225	77.09	137.79	-1.06663	0.304547	CPY64_RS03225	acyl-CoA synthetase
gene-CPY64_RS03230	110.897	1003.3	-3.11563	0.000598256	CPY64_RS03230	hypothetical protein
gene-CPY64_RS03235	54.0867	64.1567	-0.427734	0.699371	CPY64_RS03235	hypothetical protein
gene-CPY64_RS03240	54.89	57.8033	-0.312381	0.77295	CPY64_RS03240	response regulator transcription factor
gene-CPY64_RS03245	82.6333	67.5833	0.0376446	0.984465	CPY64_RS03245	sensor histidine kinase
gene-CPY64_RS03250	109.847	64.8767	0.759321	0.434962	CPY64_RS03250	DoxX family protein
gene-CPY64_RS03255	284.7	303.367	-0.253337	0.86914	CPY64_RS03255	transporter substrate-binding domain-containing protein
gene-CPY64_RS03260	41.13	32.88	0.101132	0.947406	CPY64_RS03260	LysR family transcriptional regulator
gene-CPY64_RS03265	4.28333	4.99667	-0.392858	0.969837	CPY64_RS03265	PACE efflux transporter
gene-CPY64_RS03275	14.9867	6.41333	0.934928	0.327236	CPY64_RS03275	flavin monoamine oxidase family protein
gene-CPY64_RS03280	28.4333	15.07	0.837003	0.387392	CPY64_RS03280	cytochrome c
gene-CPY64_RS03285	17.03	17.7433	-0.222629	0.880815	CPY64_RS03285	DUF421 domain-containing protein
gene-CPY64_RS03295	69.9933	69.2367	-0.290335	0.814052	CPY64_RS03295	LTA synthase family protein
gene-CPY64_RS03300	449.083	441.003	-0.226005	0.928973	CPY64_RS03300	indolepyruvate ferredoxin oxidoreductase family protein
gene-CPY64_RS03305	56.1733	64.03	-0.404599	0.741713	CPY64_RS03305	LysR family transcriptional regulator
gene-CPY64_RS03310	79.1133	37.9567	0.810567	0.289696	CPY64_RS03310	phospholipase A
gene-CPY64_RS03320	943.873	4294.6	-1.96595	0.0115399	CPY64_RS03320	DUF485 domain-containing protein
gene-CPY64_RS03325	1160.17	5605.38	-2.52403	0.000251828	CPY64_RS03325	cation acetate symporter
gene-CPY64_RS03335	64.5733	64.6733	-0.297419	0.829228	paaX	phenylacetic acid degradation operon negative regulatory protein PaaX
gene-CPY64_RS03340	56.7333	36.05	0.374832	0.717104	CPY64_RS03340	PLDc N-terminal domain-containing protein
gene-CPY64_RS03345	177.24	231.95	-0.140533	0.95305	CPY64_RS03345	hypothetical protein
gene-CPY64_RS03355	222.887	335.38	-0.730998	0.546371	CPY64_RS03355	threonylcarbamoyl-AMP synthase
gene-CPY64_RS03360	245.737	171.23	0.357662	0.769723	CPY64_RS03360	site-2 protease family protein
gene-CPY64_RS03365	801.67	612.813	0.139069	0.928973	CPY64_RS03365	4-hydroxy-tetrahydrodipicolinate synthase
gene-CPY64_RS03370	964.42	901.453	-0.168962	0.912949	bamC	outer membrane protein assembly factor BamC
gene-CPY64_RS03375	95.1333	41.1433	1.36601	0.238476	CPY64_RS03375	sigma-70 region 4 domain-containing protein
gene-CPY64_RS03380	37.71	18.9367	0.928444	0.33015	CPY64_RS03380	DUF4880 domain-containing protein
gene-CPY64_RS03385	8.39333	6.7	0.111417	0.974717	bioD	dethiobiotin synthase
gene-CPY64_RS03390	9.20667	9.14333	-0.240503	0.863888	bioA	adenosylmethionine--8-amino-7-oxononanoate transaminase
gene-CPY64_RS03395	11.9367	9.62333	0.0606326	0.975122	CPY64_RS03395	8-amino-7-oxononanoate synthase
gene-CPY64_RS03400	4.98333	2.14667	0.953144	0.339783	CPY64_RS03400	cytochrome P450
gene-CPY64_RS03405	17.14	15.5733	-0.11585	0.937021	CPY64_RS03405	benzoate/H(+) symporter BenE family transporter
gene-CPY64_RS03415	59.6167	64.9067	-0.379717	0.721213	CPY64_RS03415	cupin domain-containing protein
gene-CPY64_RS03420	77.6333	86.1967	-0.454107	0.637592	mutS	DNA mismatch repair protein MutS
gene-CPY64_RS03425	21.6133	11.7133	0.656337	0.593117	CPY64_RS03425	YncE family protein
gene-CPY64_RS03430	36.7967	21.47	0.526247	0.61894	CPY64_RS03430	TonB-dependent receptor
gene-CPY64_RS03435	11.72	6.79333	0.535347	0.630626	CPY64_RS03435	efflux RND transporter periplasmic adaptor subunit
gene-CPY64_RS03440	7.02	7.10333	-0.297503	0.807044	CPY64_RS03440	MacB family efflux pump subunit
gene-CPY64_RS03445	5.88667	5.77667	-0.248501	0.843635	CPY64_RS03445	efflux transporter outer membrane subunit
gene-CPY64_RS03450	38.7067	33.8567	-0.0325441	0.991445	CPY64_RS03450	glucosamine-6-phosphate deaminase
gene-CPY64_RS03455	108.823	58.8233	0.591727	0.518219	CPY64_RS03455	ABC transporter ATP-binding protein/permease
gene-CPY64_RS03460	35.08	59.1633	-1.03782	0.163818	CPY64_RS03460	gamma-glutamyltransferase family protein
gene-CPY64_RS03465	14.91	12.97	-0.0552157	0.975039	CPY64_RS03465	tripartite tricarboxylate transporter substrate binding protein
gene-CPY64_RS03470	32.0933	29.0333	-0.11775	0.934031	CPY64_RS03470	LysR family transcriptional regulator
gene-CPY64_RS03475	70.5967	104.067	-0.806723	0.304547	CPY64_RS03475	LLM class flavin-dependent oxidoreductase
gene-CPY64_RS03480	47.7533	56.5067	-0.423884	0.677659	CPY64_RS03480	class I SAM-dependent methyltransferase
gene-CPY64_RS03485	202.77	354.897	-1.00927	0.173006	CPY64_RS03485	mechanosensitive ion channel
gene-CPY64_RS03490	66.8333	84.9167	-0.581195	0.533062	CPY64_RS03490	LysR family transcriptional regulator
gene-CPY64_RS03495	24.57	29.0033	-0.490422	0.586856	CPY64_RS03495	acyltransferase domain-containing protein
gene-CPY64_RS03500	420.217	352.09	0.063025	0.974717	CPY64_RS03500	triphosphoribosyl-dephospho-CoA synthase
gene-CPY64_RS03505	16.1867	13.19	0.0823357	0.979768	mdcG	malonate decarboxylase holo-[acyl-carrier-protein] synthase
gene-CPY64_RS03510	35.4233	34.2467	-0.169989	0.914749	mdcE	biotin-independent malonate decarboxylase subunit gamma
gene-CPY64_RS03515	36.6367	55.94	-0.835598	0.310495	CPY64_RS03515	biotin-independent malonate decarboxylase subunit beta
gene-CPY64_RS03520	22.32	50.1267	-1.13898	0.273774	mdcC	malonate decarboxylase acyl carrier protein
gene-CPY64_RS03525	25.2567	26.25	-0.329239	0.769723	mdcA	malonate decarboxylase subunit alpha
gene-CPY64_RS03530	14.15	17.3033	-0.543104	0.550495	CPY64_RS03530	amidase
gene-CPY64_RS03535	8.66333	6.33	0.190477	0.896638	CPY64_RS03535	TIGR00366 family protein
gene-CPY64_RS03540	372.82	177.723	0.868923	0.285962	CPY64_RS03540	IclR family transcriptional regulator
gene-CPY64_RS03545	111.807	81.9967	0.190303	0.884258	CPY64_RS03545	RNA methyltransferase
gene-CPY64_RS03550	682.77	431.57	0.409933	0.710786	CPY64_RS03550	inositol monophosphatase
gene-CPY64_RS03555	262.437	98.1233	1.11149	0.147106	CPY64_RS03555	TerC family protein
gene-CPY64_RS03560	205.547	106.913	0.685079	0.39959	CPY64_RS03560	undecaprenyl-diphosphate phosphatase
gene-CPY64_RS03565	89.91	62.26	0.224471	0.899523	CPY64_RS03565	UDP-2%2C3-diacylglucosamine diphosphatase
gene-CPY64_RS03570	752.103	1058.47	-0.624025	0.520363	CPY64_RS03570	peptidyl-prolyl cis-trans isomerase
gene-CPY64_RS03575	220.613	202.8	-0.13992	0.932267	CPY64_RS03575	tetratricopeptide repeat protein
gene-CPY64_RS03580	497.78	316.433	0.361506	0.761445	CPY64_RS03580	cysteine--tRNA ligase
gene-CPY64_RS03585	203.92	90.02	0.892001	0.344779	CPY64_RS03585	DNA-3-methyladenine glycosylase
gene-CPY64_RS03590	485.98	326.04	0.293704	0.807427	CPY64_RS03590	acetyl-CoA carboxylase carboxyltransferase subunit alpha
gene-CPY64_RS03595	152.797	29.3933	2.02473	0.0539977	tilS	tRNA lysidine(34) synthetase TilS
gene-CPY64_RS03600	533.32	577.913	-0.382752	0.734407	CPY64_RS03600	aspartate kinase
gene-CPY64_RS03610	160.66	92.6533	0.69275	0.522744	CPY64_RS03610	hypothetical protein
gene-CPY64_RS03615	82.2333	83.7633	-0.246524	0.842218	CPY64_RS03615	hypothetical protein
gene-CPY64_RS03620	235.727	197.34	0.307556	0.818578	CPY64_RS03620	membrane protein
gene-CPY64_RS03625	127.22	98.8633	0.0850333	0.96342	CPY64_RS03625	helix-turn-helix domain-containing protein
gene-CPY64_RS03630	41.03	92.04	-1.4394	0.0503831	CPY64_RS03630	carbon-nitrogen hydrolase family protein
gene-CPY64_RS03635	103.02	114.387	-0.330092	0.812455	CPY64_RS03635	hypothetical protein
gene-CPY64_RS03640	212.117	238.157	-0.306083	0.829228	CPY64_RS03640	phenylacetic acid degradation protein PaaY
gene-CPY64_RS03645	101.63	110.257	-0.363758	0.731971	CPY64_RS03645	extracellular solute-binding protein
gene-CPY64_RS03650	25.26	11.28	0.840677	0.411919	CPY64_RS03650	iron ABC transporter permease
gene-CPY64_RS03655	63.2267	35.93	0.528272	0.674934	CPY64_RS03655	ABC transporter ATP-binding protein
gene-CPY64_RS03660	646.937	492.843	0.124069	0.93853	CPY64_RS03660	NAD(P) transhydrogenase subunit alpha
gene-CPY64_RS03665	542.657	436.25	0.343509	0.771444	CPY64_RS03665	NAD(P) transhydrogenase subunit alpha
gene-CPY64_RS03670	601.143	481.597	0.0342314	0.985204	CPY64_RS03670	NAD(P)(+) transhydrogenase (Re/Si-specific) subunit beta
gene-CPY64_RS03675	64.57	34.1833	0.964486	0.283501	CPY64_RS03675	hypothetical protein
gene-CPY64_RS03685	75.9867	85.4567	-0.277926	0.837923	CPY64_RS03685	hypothetical protein
gene-CPY64_RS03695	167.39	175.423	-0.295459	0.823419	CPY64_RS03695	alpha-hydroxy-acid oxidizing protein
gene-CPY64_RS03700	150.55	143.803	-0.168258	0.907882	CPY64_RS03700	glutathione S-transferase family protein
gene-CPY64_RS03705	304.337	370.9	-0.426771	0.749933	wrbA	NAD(P)H:quinone oxidoreductase
gene-CPY64_RS03710	214.323	225.503	-0.061139	0.979768	CPY64_RS03710	PaaI family thioesterase
gene-CPY64_RS03715	91.25	233.33	-1.19225	0.19823	CPY64_RS03715	hypothetical protein
gene-CPY64_RS03720	63.5667	42.9433	0.33315	0.77295	CPY64_RS03720	DNA-3-methyladenine glycosylase
gene-CPY64_RS03725	106.207	131.337	-0.569728	0.533062	CPY64_RS03725	adenosine deaminase
gene-CPY64_RS03730	71.11	138.43	-0.992449	0.224095	CPY64_RS03730	DUF423 domain-containing protein
gene-CPY64_RS03735	130.323	123.917	-0.143296	0.930472	CPY64_RS03735	magnesium and cobalt transport protein CorA
gene-CPY64_RS03740	142.727	119.923	0.0104298	1	CPY64_RS03740	acyl-CoA dehydrogenase family protein
gene-CPY64_RS03745	189.203	209.86	-0.312113	0.800074	CPY64_RS03745	thermonuclease family protein
gene-CPY64_RS03750	86.4633	40.1467	0.806014	0.318196	CPY64_RS03750	ABC transporter substrate-binding protein
gene-CPY64_RS03755	116.777	53.1933	0.84231	0.351354	CPY64_RS03755	ABC transporter permease
gene-CPY64_RS03760	93.8367	46.84	0.702319	0.437987	CPY64_RS03760	ABC transporter permease
gene-CPY64_RS03765	118.683	72.6533	0.431771	0.669158	CPY64_RS03765	dipeptide ABC transporter ATP-binding protein
gene-CPY64_RS03770	254.82	179.513	0.418086	0.72637	CPY64_RS03770	DUF1178 family protein
gene-CPY64_RS03775	99.15	111.313	-0.413168	0.704804	CPY64_RS03775	sigma-54-dependent Fis family transcriptional regulator
gene-CPY64_RS03780	315.42	1027.9	-1.99368	0.0040524	CPY64_RS03780	aldehyde dehydrogenase
gene-CPY64_RS03785	322.23	376.863	-0.457367	0.693656	CPY64_RS03785	iron-containing alcohol dehydrogenase
gene-CPY64_RS03790	1716.2	1727.82	-0.134988	0.946748	efp	elongation factor P
gene-CPY64_RS03795	85.3733	49.6233	0.458224	0.726059	earP	elongation factor P maturation arginine rhamnosyltransferase EarP
gene-CPY64_RS03800	151.923	134.673	-0.0975543	0.949658	CPY64_RS03800	DUF2863 family protein
gene-CPY64_RS03805	19.21	14.16	0.193481	0.889366	CPY64_RS03805	TRAP transporter large permease subunit
gene-CPY64_RS03810	16.1667	13.0867	0.0741327	0.984437	CPY64_RS03810	TRAP transporter small permease subunit
gene-CPY64_RS03815	73.26	112.053	-0.83674	0.350564	CPY64_RS03815	TRAP transporter substrate-binding protein
gene-CPY64_RS03820	1631.01	2229.97	-0.748832	0.459909	acnB	bifunctional aconitate hydratase 2/2-methylisocitrate dehydratase
gene-CPY64_RS03825	24.62	115.667	-1.87084	0.0749769	CPY64_RS03825	N-acetyltransferase
gene-CPY64_RS03830	39.3467	42.6033	-0.236321	0.863888	CPY64_RS03830	hypothetical protein
gene-CPY64_RS03835	201.99	434.72	-1.32873	0.0948152	prpC	2-methylcitrate synthase
gene-CPY64_RS03840	98.33	260.643	-1.57366	0.147792	prpB	methylisocitrate lyase
gene-CPY64_RS03845	48.8933	33.2667	0.268984	0.830492	prpR	propionate catabolism operon regulatory protein PrpR
gene-CPY64_RS03850	8.37667	17.4133	-1.3138	0.113267	CPY64_RS03850	MFS transporter
gene-CPY64_RS03855	57.6533	62.94	-0.363891	0.722829	CPY64_RS03855	helix-turn-helix domain-containing protein
gene-CPY64_RS03860	1565.59	2614.54	-0.9971	0.20642	CPY64_RS03860	malate dehydrogenase
gene-CPY64_RS03865	673.707	420.9	0.382261	0.789742	CPY64_RS03865	GntR family transcriptional regulator
gene-CPY64_RS03870	1136.71	956.003	0.0580434	0.974717	sdhC	succinate dehydrogenase%2C cytochrome b556 subunit
gene-CPY64_RS03875	493.637	422.977	0.0395348	0.984761	sdhD	succinate dehydrogenase%2C hydrophobic membrane anchor protein
gene-CPY64_RS03880	2071.27	1968.42	-0.2485	0.866124	CPY64_RS03880	succinate dehydrogenase flavoprotein subunit
gene-CPY64_RS03885	1886.72	1981.58	-0.357004	0.78444	CPY64_RS03885	succinate dehydrogenase iron-sulfur subunit
gene-CPY64_RS03890	1814.89	1515.09	0.0717538	0.97339	CPY64_RS03890	succinate dehydrogenase assembly factor 2
gene-CPY64_RS03895	2186.09	2720.41	-0.61141	0.535716	gltA	citrate (Si)-synthase
gene-CPY64_RS03900	75.3333	49.5267	0.380622	0.719075	lldR	transcriptional regulator LldR
gene-CPY64_RS03905	1209.4	7568.82	-2.86686	0.00516537	CPY64_RS03905	L-lactate permease
gene-CPY64_RS03910	593.723	711.767	-0.551207	0.572656	CPY64_RS03910	NADP-dependent malic enzyme
gene-CPY64_RS03920	695.227	541.653	0.0762321	0.967871	CPY64_RS03920	2-oxoglutarate dehydrogenase E1 component
gene-CPY64_RS03925	1124.96	951.87	-0.0043081	1	odhB	2-oxoglutarate dehydrogenase complex dihydrolipoyllysine-residue succinyltransferase
gene-CPY64_RS03930	981.433	861.823	-0.0645851	0.974697	lpdA	dihydrolipoyl dehydrogenase
gene-CPY64_RS03935	154.067	102.147	0.308264	0.792919	CPY64_RS03935	cell division protein ZapE
gene-CPY64_RS03940	159.733	162.32	-0.292484	0.794447	CPY64_RS03940	tryptophan--tRNA ligase
gene-CPY64_RS03945	20.4533	14.46	0.292806	0.806365	CPY64_RS03945	CatB-related O-acetyltransferase
gene-CPY64_RS03950	65.7167	98.7667	-0.736238	0.36872	CPY64_RS03950	hypothetical protein
gene-CPY64_RS03955	67.02	112.423	-1.03394	0.157906	CPY64_RS03955	RNA-binding transcriptional accessory protein
gene-CPY64_RS03960	181.563	116.06	0.368417	0.722785	CPY64_RS03960	ATP-dependent DNA helicase
gene-CPY64_RS03965	71.4133	74.08	-0.186265	0.889353	CPY64_RS03965	hypothetical protein
gene-CPY64_RS03970	22.1833	21.77	-0.119652	0.967871	CPY64_RS03970	helix-turn-helix transcriptional regulator
gene-CPY64_RS03975	21.7133	14.5033	0.335198	0.821258	CPY64_RS03975	NmrA/HSCARG family protein
gene-CPY64_RS03980	7.64	6.79333	0.111739	0.967871	CPY64_RS03980	ethanolamine utilization protein EutQ
gene-CPY64_RS03985	5.69333	4.38333	0.116475	0.951742	CPY64_RS03985	FAD-binding oxidoreductase
gene-CPY64_RS03990	8.32667	9.71667	-0.442278	0.803387	dctP	TRAP transporter substrate-binding protein DctP
gene-CPY64_RS03995	5.77667	6.95667	-0.423576	0.813248	CPY64_RS03995	TRAP transporter small permease subunit
gene-CPY64_RS04000	11.7	12.1833	-0.311452	0.79284	CPY64_RS04000	TRAP transporter large permease
gene-CPY64_RS04005	62.48	68.6333	-0.339069	0.746276	CPY64_RS04005	TetR family transcriptional regulator
gene-CPY64_RS04010	399.05	368.507	-0.118672	0.936213	CPY64_RS04010	outer membrane protein assembly factor BamD
gene-CPY64_RS04015	254.767	238.753	-0.148509	0.915869	CPY64_RS04015	RluA family pseudouridine synthase
gene-CPY64_RS04020	278.577	196.377	0.271307	0.813831	pgeF	peptidoglycan editing factor PgeF
gene-CPY64_RS04025	290.133	526.583	-1.08588	0.263666	phaC	class I poly(R)-hydroxyalkanoic acid synthase
gene-CPY64_RS04030	983.777	1928.3	-1.11128	0.373168	phbB	acetoacetyl-CoA reductase
gene-CPY64_RS04035	1072.34	1380.76	-0.432845	0.80289	phaR	polyhydroxyalkanoate synthesis repressor PhaR
gene-CPY64_RS04040	26.4	25.7633	-0.237393	0.851101	CPY64_RS04040	GNAT family N-acetyltransferase
gene-CPY64_RS04045	112.967	79.6267	0.241621	0.844534	CPY64_RS04045	hypothetical protein
gene-CPY64_RS04065	213.237	147.337	0.251466	0.84372	scpB	SMC-Scp complex subunit ScpB
gene-CPY64_RS04070	428.12	433.42	-0.317759	0.797992	CPY64_RS04070	pseudouridine synthase
gene-CPY64_RS04075	1399.48	428.963	1.39535	0.155436	rimP	ribosome maturation factor RimP
gene-CPY64_RS04080	1588.45	996.267	0.361546	0.779953	nusA	transcription termination factor NusA
gene-CPY64_RS04085	1457.9	1318.18	-0.18627	0.920952	infB	translation initiation factor IF-2
gene-CPY64_RS04090	713.097	400.01	0.517745	0.725388	rbfA	30S ribosome-binding factor RbfA
gene-CPY64_RS04095	608.227	236.823	1.05307	0.318196	truB	tRNA pseudouridine(55) synthase TruB
gene-CPY64_RS04100	990.183	1012.48	-0.357606	0.796895	typA	translational GTPase TypA
gene-CPY64_RS04105	33.66	52.27	-0.865671	0.350642	CPY64_RS04105	NAD(P)/FAD-dependent oxidoreductase
gene-CPY64_RS04110	67.5267	86.75	-0.44319	0.743653	CPY64_RS04110	DUF1641 domain-containing protein
gene-CPY64_RS04115	41.5367	32.96	0.0971062	0.960803	hisM	histidine ABC transporter permease HisM
gene-CPY64_RS04120	58.53	91.94	-0.892797	0.327236	CPY64_RS04120	ABC transporter permease subunit
gene-CPY64_RS04125	196.337	285.257	-0.739353	0.463892	CPY64_RS04125	ABC transporter substrate-binding protein
gene-CPY64_RS04130	825.247	925.697	-0.329786	0.800944	CPY64_RS04130	TIGR00730 family Rossman fold protein
gene-CPY64_RS04135	301.257	226.883	0.104746	0.949658	polA	DNA polymerase I
gene-CPY64_RS04140	78.6633	43.13	0.583993	0.526532	CPY64_RS04140	Na/Pi cotransporter family protein
gene-CPY64_RS04145	212.383	157.153	0.260481	0.842218	CPY64_RS04145	MarR family transcriptional regulator
gene-CPY64_RS04150	18.8067	29.72	-0.931181	0.229165	aceE	pyruvate dehydrogenase (acetyl-transferring)%2C homodimeric type
gene-CPY64_RS04155	55.2867	50.3067	-0.116342	0.936213	CPY64_RS04155	alpha/beta hydrolase
gene-CPY64_RS04160	43.23	49.6933	-0.350075	0.762603	CPY64_RS04160	GNAT family N-acetyltransferase
gene-CPY64_RS04165	739.047	712.37	-0.117823	0.967871	htpX	protease HtpX
gene-CPY64_RS04170	221.127	74.61	1.26145	0.17876	CPY64_RS04170	DMT family transporter
gene-CPY64_RS04175	509.027	389.527	0.152433	0.916355	CPY64_RS04175	sulfurtransferase
gene-CPY64_RS04180	210.887	180.983	0.548003	0.633682	CPY64_RS04180	exodeoxyribonuclease VII small subunit
gene-CPY64_RS04185	228.813	240.327	-0.305308	0.786911	CPY64_RS04185	polyprenyl synthetase family protein
gene-CPY64_RS04190	201.493	147.487	0.163515	0.907097	dxs	1-deoxy-D-xylulose-5-phosphate synthase
gene-CPY64_RS04195	491.623	315.88	0.387381	0.707073	CPY64_RS04195	GTP cyclohydrolase FolE2
gene-CPY64_RS04200	2511.67	3142.05	-0.372309	0.757645	rpsF	30S ribosomal protein S6
gene-CPY64_RS04205	1516.82	1958.42	-0.48697	0.608019	priB	primosomal replication protein N
gene-CPY64_RS04210	1535.62	1869.3	-0.0861517	0.967871	CPY64_RS04210	30S ribosomal protein S18
gene-CPY64_RS04215	2084.77	3034.36	-0.709703	0.408227	CPY64_RS04215	50S ribosomal protein L9
gene-CPY64_RS04220	209.293	180.607	-0.0457751	0.97779	CPY64_RS04220	replicative DNA helicase
gene-CPY64_RS04225	42.6033	20.19	0.770161	0.462702	CPY64_RS04225	bile acid:sodium symporter
gene-CPY64_RS04230	50.02	46.3233	-0.190698	0.890856	pdxA	4-hydroxythreonine-4-phosphate dehydrogenase PdxA
gene-CPY64_RS04235	392.333	321.523	0.0126943	0.999167	CPY64_RS04235	PhoH family protein
gene-CPY64_RS04240	277.827	231.753	0.0909208	0.952939	CPY64_RS04240	peroxiredoxin
gene-CPY64_RS04245	128.62	106.797	0.180793	0.891248	CPY64_RS04245	Mth938-like domain-containing protein
gene-CPY64_RS04250	346.543	234.69	0.308049	0.788189	alaC	alanine transaminase
gene-CPY64_RS04255	664.417	510.707	0.0662577	0.974717	CPY64_RS04255	homoserine dehydrogenase
gene-CPY64_RS04260	469.397	435.953	-0.218866	0.889366	CPY64_RS04260	threonine synthase
gene-CPY64_RS04265	206.843	117.63	0.668515	0.541945	speG	spermidine N1-acetyltransferase
gene-CPY64_RS04270	123.363	69.5533	0.524754	0.634709	CPY64_RS04270	hydroxysqualene dehydroxylase HpnE
gene-CPY64_RS04275	112.487	57.9733	0.665127	0.484561	hpnD	presqualene diphosphate synthase HpnD
gene-CPY64_RS04280	78.3433	48.2433	0.424439	0.718014	hpnC	squalene synthase HpnC
gene-CPY64_RS04285	257.76	203.13	0.102213	0.947406	alr	alanine racemase
gene-CPY64_RS04290	289.84	285.877	-0.20332	0.880815	CPY64_RS04290	SDR family oxidoreductase
gene-CPY64_RS04295	231.423	152.883	0.302691	0.803387	radA	DNA repair protein RadA
gene-CPY64_RS04300	176.033	67.7233	1.11279	0.137328	CPY64_RS04300	sulfite exporter TauE/SafE family protein
gene-CPY64_RS04305	138.79	65.09	0.836585	0.320674	CPY64_RS04305	3-deoxy-D-manno-octulosonic acid kinase
gene-CPY64_RS04310	312.243	244.637	0.122855	0.947406	CPY64_RS04310	polyamine ABC transporter substrate-binding protein
gene-CPY64_RS04315	246.593	162.127	0.344467	0.762931	potA	polyamine ABC transporter ATP-binding protein
gene-CPY64_RS04320	128.9	65.0433	0.694219	0.438712	CPY64_RS04320	ABC transporter permease subunit
gene-CPY64_RS04325	168.36	97.4933	0.489721	0.67181	CPY64_RS04325	ABC transporter permease subunit
gene-CPY64_RS04330	312.057	210.663	0.556903	0.564307	CPY64_RS04330	Spx/MgsR family RNA polymerase-binding regulatory protein
gene-CPY64_RS04335	163.62	112.437	0.274168	0.830255	rpiA	ribose-5-phosphate isomerase RpiA
gene-CPY64_RS04340	508.773	449.71	-0.0312106	0.986634	phoU	phosphate signaling complex protein PhoU
gene-CPY64_RS04345	107.507	153.08	-0.777729	0.322168	CPY64_RS04345	EAL domain-containing protein
gene-CPY64_RS04350	17.68	8.05333	0.841075	0.373893	CPY64_RS04350	SulP family inorganic anion transporter
gene-CPY64_RS04355	428.743	399.607	0.463369	0.726383	CPY64_RS04355	oxidative damage protection protein
gene-CPY64_RS04360	207.463	165.423	0.0606738	0.972639	argA	amino-acid N-acetyltransferase
gene-CPY64_RS04365	115.56	62.0633	0.590128	0.530869	hrpA	ATP-dependent RNA helicase HrpA
gene-CPY64_RS04370	235.647	142.893	0.409146	0.734407	dnaE	DNA polymerase III subunit alpha
gene-CPY64_RS04375	204.783	111.7	0.601231	0.530308	CPY64_RS04375	glycosyltransferase family 4 protein
gene-CPY64_RS04380	187.793	71.5367	1.11367	0.124071	CPY64_RS04380	polysaccharide deacetylase family protein
gene-CPY64_RS04385	203.91	141.08	0.266368	0.829228	CPY64_RS04385	glycosyltransferase family 2 protein
gene-CPY64_RS04390	248.15	141.79	0.555778	0.551423	CPY64_RS04390	polysaccharide deacetylase family protein
gene-CPY64_RS04395	183.673	73.0833	1.01577	0.260254	CPY64_RS04395	glycosyltransferase family 4 protein
gene-CPY64_RS04400	246.183	158.157	0.403102	0.743653	CPY64_RS04400	glycosyltransferase family 4 protein
gene-CPY64_RS04405	164.923	78.7233	1.02585	0.180598	CPY64_RS04405	YkgJ family cysteine cluster protein
gene-CPY64_RS04410	156.133	60.12	1.09045	0.182438	CPY64_RS04410	YdcF family protein
gene-CPY64_RS04415	141.093	58.7667	0.941668	0.376038	CPY64_RS04415	heptosyltransferase
gene-CPY64_RS04420	261.807	151.643	0.479466	0.660087	msbA	lipid A export permease/ATP-binding protein MsbA
gene-CPY64_RS04425	431.537	264.27	0.60719	0.533456	CPY64_RS04425	hypothetical protein
gene-CPY64_RS04430	104.72	74.8033	0.296424	0.79	CPY64_RS04430	ATP-binding protein
gene-CPY64_RS04435	143.097	89.01	0.424238	0.669683	rng	ribonuclease G
gene-CPY64_RS04470	57.3333	32.56	0.522032	0.595997	CPY64_RS04470	NAD(P)/FAD-dependent oxidoreductase
gene-CPY64_RS04475	100.727	75.7067	0.215783	0.866488	glcC	transcriptional regulator GlcC
gene-CPY64_RS04480	199.683	181.763	-0.0888546	0.967871	glcD	glycolate oxidase subunit GlcD
gene-CPY64_RS04485	248.51	182.677	0.21802	0.879818	glcE	glycolate oxidase subunit GlcE
gene-CPY64_RS04490	257.173	146.137	0.587694	0.557899	glcF	glycolate oxidase subunit GlcF
gene-CPY64_RS04495	8.77333	4.19	0.811522	0.371662	CPY64_RS04495	hypothetical protein
gene-CPY64_RS04500	9.30333	6.44	0.268423	0.833838	CPY64_RS04500	APC family permease
gene-CPY64_RS04505	11.3433	8.36333	0.207836	0.884258	CPY64_RS04505	helix-turn-helix domain-containing protein
gene-CPY64_RS04510	5.31667	5.14	-0.219959	0.904974	CPY64_RS04510	aldehyde dehydrogenase family protein
gene-CPY64_RS04515	34.7467	33.4367	-0.190061	0.889353	CPY64_RS04515	aldehyde dehydrogenase family protein
gene-CPY64_RS04520	16.4133	15.9033	-0.200584	0.879818	CPY64_RS04520	FAD-binding oxidoreductase
gene-CPY64_RS04525	18.0133	11.74	0.624016	0.768428	CPY64_RS04525	endoribonuclease
gene-CPY64_RS04530	14.39	8.88667	0.436395	0.636256	CPY64_RS04530	ornithine cyclodeaminase
gene-CPY64_RS04535	18.33	19.28	-0.302161	0.829228	CPY64_RS04535	AraC family transcriptional regulator
gene-CPY64_RS04540	32.1	29.3833	0.759181	0.677659	CPY64_RS04540	aldehyde dehydrogenase family protein
gene-CPY64_RS04545	33.4133	37.84	-0.246415	0.903232	CPY64_RS04545	hypothetical protein
gene-CPY64_RS04550	131.02	144.707	-0.355145	0.78858	CPY64_RS04550	DUF1176 domain-containing protein
gene-CPY64_RS04560	228.693	307.49	-0.3627	0.813844	CPY64_RS04560	MAPEG family protein
gene-CPY64_RS04565	90.4733	72.36	0.0312295	0.987395	CPY64_RS04565	AI-2E family transporter
gene-CPY64_RS04570	27.93	16.85	0.470953	0.616509	CPY64_RS04570	Na/Pi symporter
gene-CPY64_RS04575	21.53	9.18333	1.17767	0.434594	CPY64_RS04575	hypothetical protein
gene-CPY64_RS04585	19.89	22.2733	-0.413311	0.677659	CPY64_RS04585	porin
gene-CPY64_RS04595	77.6567	42.07	0.620712	0.464705	CPY64_RS04595	DMT family transporter
gene-CPY64_RS04600	89.5533	83.69	-0.174107	0.906421	CPY64_RS04600	patatin-like phospholipase family protein
gene-CPY64_RS04605	134.293	49.4167	1.18725	0.108668	CPY64_RS04605	LysR family transcriptional regulator
gene-CPY64_RS04610	23.12	14.87	0.395482	0.704743	CPY64_RS04610	YeiH family protein
gene-CPY64_RS04615	210.733	228.457	-0.0755603	0.974195	CPY64_RS04615	SirB2 family protein
gene-CPY64_RS04620	168.783	121.357	0.281936	0.890856	CPY64_RS04620	MBL fold metallo-hydrolase
gene-CPY64_RS04625	186.177	90.15	1.20648	0.356711	CPY64_RS04625	metalloregulator ArsR/SmtB family transcription factor
gene-CPY64_RS04630	557.977	267.667	1.03069	0.457915	CPY64_RS04630	YeeE/YedE family protein
gene-CPY64_RS04635	533.597	318.417	0.748679	0.692262	CPY64_RS04635	YeeE/YedE family protein
gene-CPY64_RS04640	153.313	108.84	0.4616	0.79284	cadR	Cd(II)/Pb(II)-responsive transcriptional regulator
gene-CPY64_RS04645	1496.07	175.08	2.88681	0.0128521	CPY64_RS04645	cation-translocating P-type ATPase
gene-CPY64_RS04650	443.347	185.893	0.987775	0.210948	CPY64_RS04650	STAS domain-containing protein
gene-CPY64_RS04655	17.0967	9.40333	0.572682	0.660087	CPY64_RS04655	formylglycine-generating enzyme family protein
gene-CPY64_RS04660	11.8467	11.3767	-0.239157	0.86384	CPY64_RS04660	arylsulfatase
gene-CPY64_RS04665	142.743	95.05	0.470336	0.625449	CPY64_RS04665	TM2 domain-containing protein
gene-CPY64_RS04670	109.237	82.55	0.1125	0.946611	glpK	glycerol kinase GlpK
gene-CPY64_RS04675	210.047	91.8467	0.89279	0.269116	CPY64_RS04675	glycerol-3-phosphate dehydrogenase/oxidase
gene-CPY64_RS04680	96.54	46.68	0.791111	0.375949	CPY64_RS04680	C40 family peptidase
gene-CPY64_RS04685	3720.84	5266.69	-0.314701	0.843635	flhD	flagellar transcriptional regulator FlhD
gene-CPY64_RS04690	1017.62	1272.14	-0.511727	0.622463	flhC	flagellar transcriptional regulator FlhC
gene-CPY64_RS04695	448.483	645.917	-0.776548	0.371662	motA	flagellar motor stator protein MotA
gene-CPY64_RS04700	244.9	227.17	-0.177849	0.903232	motB	flagellar motor protein MotB
gene-CPY64_RS04705	604.467	782.823	-0.660326	0.465591	cheA	chemotaxis protein CheA
gene-CPY64_RS04710	1710.36	3292.77	-1.04844	0.254686	CPY64_RS04710	chemotaxis protein CheW
gene-CPY64_RS04715	1388.44	2171.31	-0.891647	0.357351	CPY64_RS04715	Tar ligand binding domain-containing protein
gene-CPY64_RS04720	490.54	719.537	-0.793432	0.346575	CPY64_RS04720	chemotaxis protein CheR
gene-CPY64_RS04725	422.65	647.367	-0.870956	0.272679	CPY64_RS04725	chemotaxis response regulator protein-glutamate methylesterase
gene-CPY64_RS04730	603.223	1145.48	-0.926492	0.313415	cheY	chemotaxis response regulator CheY
gene-CPY64_RS04735	348.687	901.167	-1.5654	0.0191144	cheZ	protein phosphatase CheZ
gene-CPY64_RS04740	217.53	283.187	-0.622382	0.477441	flhB	flagellar type III secretion system protein FlhB
gene-CPY64_RS04745	216.617	199.157	-0.162873	0.91667	flhA	flagellar biosynthesis protein FlhA
gene-CPY64_RS04750	266.5	327.77	-0.579011	0.530016	flhF	flagellar biosynthesis protein FlhF
gene-CPY64_RS04755	18.69	16.11	-0.0476782	0.984176	CPY64_RS04755	type II toxin-antitoxin system HipA family toxin
gene-CPY64_RS04760	61.05	23.59	1.47932	0.140539	CPY64_RS04760	helix-turn-helix transcriptional regulator
gene-CPY64_RS04765	424.673	666.23	-0.706333	0.465384	flgN	flagellar export chaperone FlgN
gene-CPY64_RS04770	414.517	980.157	-0.968511	0.403044	flgM	flagellar biosynthesis anti-sigma factor FlgM
gene-CPY64_RS04775	105.697	119.987	-0.366175	0.769723	flgA	flagellar basal body P-ring formation protein FlgA
gene-CPY64_RS04780	366.443	655.07	-0.89331	0.272316	flgB	flagellar basal body rod protein FlgB
gene-CPY64_RS04785	260.997	339.237	-0.470219	0.637382	flgC	flagellar basal body rod protein FlgC
gene-CPY64_RS04790	664.863	641.343	-0.118921	0.947406	flgD	flagellar basal body rod modification protein
gene-CPY64_RS04795	1184.48	2807.88	-1.46454	0.063145	flgE	flagellar hook protein FlgE
gene-CPY64_RS04800	1070.31	2597.95	-1.46933	0.0432317	flgF	flagellar basal-body rod protein FlgF
gene-CPY64_RS04805	428.807	881.263	-1.2582	0.0890992	flgG	flagellar basal-body rod protein FlgG
gene-CPY64_RS04810	323.853	474.333	-0.792557	0.366416	CPY64_RS04810	flagellar basal body L-ring protein FlgH
gene-CPY64_RS04815	272.79	327.31	-0.539661	0.580425	CPY64_RS04815	flagellar basal body P-ring protein FlgI
gene-CPY64_RS04820	201.59	243.4	-0.553046	0.56079	flgJ	flagellar assembly peptidoglycan hydrolase FlgJ
gene-CPY64_RS04825	842.677	1706.16	-1.2743	0.101899	flgK	flagellar hook-associated protein FlgK
gene-CPY64_RS04830	1147.8	2256.36	-1.2332	0.105592	flgL	flagellar hook-associated protein FlgL
gene-CPY64_RS04835	780.083	1324.56	-1.02708	0.195809	CPY64_RS04835	HAMP domain-containing protein
gene-CPY64_RS04840	398.913	829.977	-1.21861	0.0689101	CPY64_RS04840	hypothetical protein
gene-CPY64_RS04845	587.81	1014.69	-1.08746	0.178614	CPY64_RS04845	Tar ligand binding domain-containing protein
gene-CPY64_RS04850	227.183	179.53	0.072384	0.967871	CPY64_RS04850	DUF294 nucleotidyltransferase-like domain-containing protein
gene-CPY64_RS04855	117.233	103.86	-0.0216627	0.995434	CPY64_RS04855	3'-5' exonuclease
gene-CPY64_RS04860	41.69	20.6867	0.772396	0.305895	fliR	flagellar biosynthetic protein FliR
gene-CPY64_RS04865	157.063	140.157	0.294521	0.827909	fliQ	flagellar biosynthesis protein FliQ
gene-CPY64_RS04870	50.9633	34.6967	0.269946	0.860913	fliP	flagellar type III secretion system pore protein FliP
gene-CPY64_RS04875	39.5133	50.61	-0.356142	0.818301	fliO	flagellar biosynthetic protein FliO
gene-CPY64_RS04880	454.203	592.227	-0.516845	0.60367	fliN	flagellar motor switch protein FliN
gene-CPY64_RS04885	116.09	97.4167	-0.0216777	0.993702	fliM	flagellar motor switch protein FliM
gene-CPY64_RS04890	126.41	168.1	-0.607192	0.530869	CPY64_RS04890	flagellar basal body-associated FliL family protein
gene-CPY64_RS04895	131.457	145.457	-0.412051	0.675596	CPY64_RS04895	flagellar hook-length control protein FliK
gene-CPY64_RS04900	111.04	56.0633	0.819017	0.304547	fliJ	flagella biosynthesis chaperone FliJ
gene-CPY64_RS04905	141.57	118.613	-0.0475381	0.983607	fliI	flagellar protein export ATPase FliI
gene-CPY64_RS04910	169.097	125.25	0.151941	0.928973	CPY64_RS04910	flagellar assembly protein FliH
gene-CPY64_RS04915	160.69	181.483	-0.437488	0.656211	fliG	flagellar motor switch protein FliG
gene-CPY64_RS04920	81.5067	63.2833	0.050293	0.979768	fliF	flagellar M-ring protein FliF
gene-CPY64_RS04925	228.41	446.307	-0.970496	0.180598	fliE	flagellar hook-basal body complex protein FliE
gene-CPY64_RS04930	180.857	221.353	-0.410427	0.677659	CPY64_RS04930	EscU/YscU/HrcU family type III secretion system export apparatus switch protein
gene-CPY64_RS04935	271	231.31	-0.0796787	0.967871	CPY64_RS04935	flagellar hook-length control protein FliK
gene-CPY64_RS04940	483.623	769.913	-0.66372	0.453427	CPY64_RS04940	flagellar protein FliT
gene-CPY64_RS04945	1307.43	2287.36	-0.872558	0.328298	fliS	flagellar export chaperone FliS
gene-CPY64_RS04950	1121.5	1803.05	-0.922944	0.427715	fliD	flagellar filament capping protein FliD
gene-CPY64_RS04955	380.187	917.237	-0.72108	0.551423	CPY64_RS04955	flagellar protein FlaG
gene-CPY64_RS04960	162.32	209.227	-0.522084	0.660087	CPY64_RS04960	RNA polymerase sigma factor FliA
gene-CPY64_RS04965	11243.3	46636.4	-2.24597	0.0157412	CPY64_RS04965	hypothetical protein
gene-CPY64_RS04970	708.307	290.227	1.22149	0.126002	CPY64_RS04970	hypothetical protein
gene-CPY64_RS04975	101.58	38.0667	1.2396	0.0825791	CPY64_RS04975	hypothetical protein
gene-CPY64_RS04980	38.7067	23.5267	0.4754	0.619868	CPY64_RS04980	hypothetical protein
gene-CPY64_RS04985	45.1333	12.15	1.60167	0.0159526	CPY64_RS04985	site-specific integrase
gene-CPY64_RS04990	101.413	72.92	0.524674	0.660087	CPY64_RS04990	helix-turn-helix transcriptional regulator
gene-CPY64_RS04995	98.81	73.9767	0.161766	0.912949	CPY64_RS04995	FliC/FljB family flagellin
gene-CPY64_RS05000	249.387	138.307	1.41783	0.200021	CPY64_RS05000	hypothetical protein
gene-CPY64_RS05005	222.897	96.95	0.96704	0.215419	CPY64_RS05005	alpha/beta fold hydrolase
gene-CPY64_RS05010	67.4133	20.7267	1.42881	0.0285434	CPY64_RS05010	Abi family protein
gene-CPY64_RS05015	19.6233	19.66	-0.280627	0.812879	CPY64_RS05015	PhoX family phosphatase
gene-CPY64_RS05025	215.03	210.35	-0.282444	0.836452	CPY64_RS05025	SrfA family protein
gene-CPY64_RS05030	234.183	224.937	-0.254788	0.860796	CPY64_RS05030	virulence factor SrfB
gene-CPY64_RS05035	393.797	312.583	0.00175756	1	CPY64_RS05035	virulence factor SrfC family protein
gene-CPY64_RS05040	285.947	214.633	0.105943	0.952184	CPY64_RS05040	hypothetical protein
gene-CPY64_RS05045	330.297	261.463	0.00940356	1	CPY64_RS05045	VWA domain-containing protein
gene-CPY64_RS05050	267.373	119.75	0.823991	0.525624	CPY64_RS05050	ATP-binding cassette domain-containing protein
gene-CPY64_RS05055	204.727	30.4467	2.37093	0.073355	CPY64_RS05055	FtsX-like permease family protein
gene-CPY64_RS05060	292.027	129.227	0.827997	0.513609	CPY64_RS05060	SUMF1/EgtB/PvdO family nonheme iron enzyme
gene-CPY64_RS05065	261.733	161.507	0.38146	0.78697	CPY64_RS05065	hypothetical protein
gene-CPY64_RS05070	226.963	147.4	0.338126	0.803387	CPY64_RS05070	hypothetical protein
gene-CPY64_RS05075	302.65	165.44	0.538601	0.669158	CPY64_RS05075	VWA domain-containing protein
gene-CPY64_RS05080	55.2433	34.7233	0.377075	0.731856	CPY64_RS05080	DUF445 family protein
gene-CPY64_RS05085	495.467	1946.62	-2.25867	0.000311986	CPY64_RS05085	PAS domain-containing methyl-accepting chemotaxis protein
gene-CPY64_RS05090	42.32	115.707	-1.72868	0.00535769	CPY64_RS05090	PAS domain-containing methyl-accepting chemotaxis protein
gene-CPY64_RS05095	130.827	101.613	0.105141	0.947406	CPY64_RS05095	membrane protein
gene-CPY64_RS05100	91.93	191.853	-1.28864	0.0801412	CPY64_RS05100	carboxylating nicotinate-nucleotide diphosphorylase
gene-CPY64_RS05105	65.7133	75.3633	-0.47356	0.67059	CPY64_RS05105	tripartite tricarboxylate transporter substrate binding protein
gene-CPY64_RS05110	206.457	114.323	1.13733	0.295015	CPY64_RS05110	hypothetical protein
gene-CPY64_RS05115	83.4867	75.1367	-0.138468	0.930472	CPY64_RS05115	GntP family permease
gene-CPY64_RS05125	230.92	127.437	0.777112	0.425984	CPY64_RS05125	hypothetical protein
gene-CPY64_RS05130	244.963	221.357	-0.0797234	0.96408	CPY64_RS05130	hypothetical protein
gene-CPY64_RS05135	198.26	118.877	0.550355	0.572986	CPY64_RS05135	HNH endonuclease
gene-CPY64_RS05140	74.61	42.6333	0.531521	0.560069	CPY64_RS05140	tyrosine-type recombinase/integrase
gene-CPY64_RS05145	81.8567	94.6533	-0.421567	0.683843	CPY64_RS05145	hypothetical protein
gene-CPY64_RS05165	4.89333	5.13	-0.317131	0.841137	CPY64_RS05165	replication initiation factor domain-containing protein
gene-CPY64_RS05170	34.3767	39.2167	-0.126839	0.987395	CPY64_RS05170	hypothetical protein
gene-CPY64_RS05180	28.1267	44.49	-0.460605	0.866488	CPY64_RS05180	hypothetical protein
gene-CPY64_RS05185	35.2433	30.92	0.296139	0.889366	CPY64_RS05185	hypothetical protein
gene-CPY64_RS05190	14.7633	11.81	0.0682885	0.968849	CPY64_RS05190	hypothetical protein
gene-CPY64_RS05195	21.7467	3.92	2.43926	0.0717298	CPY64_RS05195	DUF2523 domain-containing protein
gene-CPY64_RS05200	8.11667	7.04333	-0.047367	0.995434	CPY64_RS05200	zonular occludens toxin
gene-CPY64_RS05210	397.65	175.323	1.74649	0.257957	CPY64_RS05210	EexN family lipoprotein
gene-CPY64_RS05215	89.49	89.13	-0.18569	0.887964	CPY64_RS05215	metallophosphoesterase
gene-CPY64_RS05220	2339.39	1245.7	0.736865	0.494463	CPY64_RS05220	hypothetical protein
gene-CPY64_RS05225	28.84	4.41333	2.389	0.0129998	CPY64_RS05225	ISL3 family transposase
gene-CPY64_RS05230	26	26.74	-0.286137	0.803387	CPY64_RS05230	LysR family transcriptional regulator
gene-CPY64_RS05235	17.28	13.49	0.128823	0.932267	CPY64_RS05235	efflux RND transporter periplasmic adaptor subunit
gene-CPY64_RS05240	9.10333	6.52333	0.224825	0.863888	CPY64_RS05240	efflux RND transporter permease subunit
gene-CPY64_RS05245	57.96	51.9933	-0.095741	0.951517	CPY64_RS05245	efflux transporter outer membrane subunit
gene-CPY64_RS05250	68.46	251.96	-2.10904	0.00247745	tauA	taurine ABC transporter substrate-binding protein
gene-CPY64_RS05255	102.22	212.997	-1.27324	0.0831261	tauB	taurine ABC transporter ATP-binding subunit
gene-CPY64_RS05260	104.97	169.32	-0.893086	0.266075	tauC	taurine ABC transporter permease TauC
gene-CPY64_RS05265	94.33	130.517	-0.620007	0.586477	CPY64_RS05265	SDR family oxidoreductase
gene-CPY64_RS05270	46.2233	29.6367	0.412875	0.706105	CPY64_RS05270	LysR family transcriptional regulator
gene-CPY64_RS05275	210.977	90.85	1.27894	0.140539	CPY64_RS05275	alkylphosphonate utilization protein
gene-CPY64_RS05280	116.837	99.4667	0.0313501	0.987395	dctP	TRAP transporter substrate-binding protein DctP
gene-CPY64_RS05285	30.2533	22.0433	0.230695	0.889366	CPY64_RS05285	TRAP transporter large permease subunit
gene-CPY64_RS05290	27.1933	9.62333	1.38297	0.33493	CPY64_RS05290	TRAP transporter small permease subunit
gene-CPY64_RS05295	17.2933	9.72	0.65605	0.581008	CPY64_RS05295	sigma-70 family RNA polymerase sigma factor
gene-CPY64_RS05300	43.3233	22.08	0.66615	0.551423	CPY64_RS05300	FecR domain-containing protein
gene-CPY64_RS05310	319.237	140.87	0.994164	0.309626	CPY64_RS05310	SIR2 family protein
gene-CPY64_RS05315	175.613	133.19	0.176813	0.915498	CPY64_RS05315	AAA family ATPase
gene-CPY64_RS05320	19.0967	8.97333	0.781575	0.424844	CPY64_RS05320	TonB-dependent siderophore receptor
gene-CPY64_RS05325	275.363	608.39	-1.41868	0.0376855	CPY64_RS05325	amino acid permease
gene-CPY64_RS05330	75.4367	42.1667	0.569263	0.535716	CPY64_RS05330	VTT domain-containing protein
gene-CPY64_RS05335	33.69	23.49	0.377162	0.754532	CPY64_RS05335	DoxX family protein
gene-CPY64_RS05340	11.95	10.07	0.00503832	1	CPY64_RS05340	DMT family transporter
gene-CPY64_RS05345	27.2933	32.92	-0.509721	0.626425	CPY64_RS05345	LysR family transcriptional regulator
gene-CPY64_RS05350	29.6733	45.4067	-0.61062	0.710786	CPY64_RS05350	lysozyme inhibitor LprI family protein
gene-CPY64_RS05355	39.77	59.86	-0.739926	0.572656	aqpZ	aquaporin Z
gene-CPY64_RS05360	9.39	8.72333	-0.134309	0.946961	CPY64_RS05360	DUF3325 domain-containing protein
gene-CPY64_RS05370	2.67667	3.12667	-0.491848	0.683843	CPY64_RS05370	PepSY domain-containing protein
gene-CPY64_RS05375	9.50333	3.52333	1.15009	0.110008	CPY64_RS05375	DeoR family transcriptional regulator
gene-CPY64_RS05380	35.4133	29.6733	0.081871	0.974048	CPY64_RS05380	cysteine hydrolase family protein
gene-CPY64_RS05385	184.463	421.44	-1.49956	0.0948152	CPY64_RS05385	YeeE/YedE family protein
gene-CPY64_RS05390	144.937	588.573	-2.32452	0.00206529	CPY64_RS05390	NAD(P)/FAD-dependent oxidoreductase
gene-CPY64_RS05395	69.06	375.253	-2.64097	0.00263015	CPY64_RS05395	hypothetical protein
gene-CPY64_RS05400	296.007	200.03	0.702455	0.508334	soxZ	thiosulfate oxidation carrier complex protein SoxZ
gene-CPY64_RS05405	287.703	242.92	0.128264	0.932267	CPY64_RS05405	sulfur oxidation protein SoxY
gene-CPY64_RS05410	143.817	86.44	0.510565	0.674954	CPY64_RS05410	FAD-dependent oxidoreductase
gene-CPY64_RS05415	52398.8	10311.1	2.48034	0.00034481	CPY64_RS05415	cold-shock protein
gene-CPY64_RS05420	91.87	14.7	2.29132	0.0257625	CPY64_RS05420	two-component sensor histidine kinase
gene-CPY64_RS05425	55.3933	54.21	-0.179676	0.885948	CPY64_RS05425	response regulator
gene-CPY64_RS05430	17.3233	14.7867	-0.0591562	0.974717	CPY64_RS05430	cbb3-type cytochrome c oxidase subunit I
gene-CPY64_RS05435	5.53	11.57	-1.26951	0.12017	CPY64_RS05435	cbb3-type cytochrome c oxidase subunit II
gene-CPY64_RS05440	6.01333	14.7867	-1.54162	0.0225687	CPY64_RS05440	cytochrome c4
gene-CPY64_RS05445	15.6633	24.85	-0.908415	0.235135	CPY64_RS05445	c-type cytochrome
gene-CPY64_RS05455	31.67	20.8933	0.363917	0.726059	CPY64_RS05455	IS110 family transposase
gene-CPY64_RS05460	41.39	36.6667	-0.0156973	1	CPY64_RS05460	metallophosphoesterase
gene-CPY64_RS05465	8.19667	4.3	0.671901	0.452467	CPY64_RS05465	TonB-dependent siderophore receptor
gene-CPY64_RS05470	14.9167	14.2833	-0.188983	0.884115	CPY64_RS05470	FecR family protein
gene-CPY64_RS05475	5.06	4.74333	-0.137061	1	CPY64_RS05475	sigma-70 family RNA polymerase sigma factor
gene-CPY64_RS05480	75.5333	68.6567	-0.123309	0.937021	CPY64_RS05480	aminotransferase class V-fold PLP-dependent enzyme
gene-CPY64_RS05485	31.36	25.9933	-0.0218795	0.99222	CPY64_RS05485	TolC family protein
gene-CPY64_RS05490	66.4433	56.1267	0.0268268	0.987395	CPY64_RS05490	MarC family NAAT transporter
gene-CPY64_RS05495	90.0767	107.21	-0.519096	0.560789	CPY64_RS05495	amidohydrolase family protein
gene-CPY64_RS05500	48.2967	33.2867	0.241817	0.850594	CPY64_RS05500	Na+/H+ antiporter
gene-CPY64_RS05505	104.2	134.13	-0.311679	0.816963	CPY64_RS05505	hypothetical protein
gene-CPY64_RS05510	127.91	86.3067	0.282442	0.821258	mdtN	multidrug transporter subunit MdtN
gene-CPY64_RS05515	74.8367	41.4367	0.556164	0.60367	CPY64_RS05515	FUSC family protein
gene-CPY64_RS05520	28.4667	15.14	0.654734	0.410898	CPY64_RS05520	NCS2 family permease
gene-CPY64_RS05525	43.1067	43.9767	-0.235876	0.845616	CPY64_RS05525	HAD-IB family hydrolase
gene-CPY64_RS05530	588.37	633.113	-0.219461	0.8969	CPY64_RS05530	HdeD family acid-resistance protein
gene-CPY64_RS05535	2320.35	312.997	2.55994	0.00193232	CPY64_RS05535	copper chaperone PCu(A)C
gene-CPY64_RS05540	1038.65	171.67	2.24314	0.0166582	CPY64_RS05540	SCO family protein
gene-CPY64_RS05545	174.243	41.36	1.84458	0.0159044	CPY64_RS05545	hypothetical protein
gene-CPY64_RS05550	101.643	88.1067	-0.0615446	0.974195	CPY64_RS05550	FMN-binding glutamate synthase family protein
gene-CPY64_RS05555	15.15	12.9933	-0.031732	0.987395	CPY64_RS05555	FUSC family protein
gene-CPY64_RS05560	17.6867	25.9167	-0.666232	0.542885	CPY64_RS05560	MarR family transcriptional regulator
gene-CPY64_RS05565	28.86	21.9867	0.199582	0.891248	CPY64_RS05565	CinA family protein
gene-CPY64_RS05570	291.33	187.45	0.388016	0.785212	acnA	aconitate hydratase AcnA
gene-CPY64_RS05575	211.493	94.1633	0.974849	0.387731	CPY64_RS05575	GntR family transcriptional regulator
gene-CPY64_RS05580	117.267	97.63	0.0253578	0.988256	CPY64_RS05580	PrpF family protein
gene-CPY64_RS05585	29.4067	77.1733	-1.59119	0.0339193	CPY64_RS05585	AraC family transcriptional regulator
gene-CPY64_RS05590	7.07333	5.99333	-0.00370222	1	CPY64_RS05590	ABC transporter substrate-binding protein
gene-CPY64_RS05595	12.15	12.9933	-0.357346	0.731971	CPY64_RS05595	aromatic ring-hydroxylating dioxygenase subunit alpha
gene-CPY64_RS05600	8.86	6.79333	0.203045	0.967871	CPY64_RS05600	nuclear transport factor 2 family protein
gene-CPY64_RS05605	6.46333	10.3967	-0.838905	0.490319	CPY64_RS05605	cysteine hydrolase
gene-CPY64_RS05610	5.43667	6.16333	-0.460928	0.778952	CPY64_RS05610	SDR family oxidoreductase
gene-CPY64_RS05615	66.8833	84.9067	-0.593489	0.517583	CPY64_RS05615	NAD(P)/FAD-dependent oxidoreductase
gene-CPY64_RS05620	97.74	54.45	0.549213	0.533062	CPY64_RS05620	DUF3772 domain-containing protein
gene-CPY64_RS05625	114.92	62.4933	0.589702	0.504551	CPY64_RS05625	mechanosensitive ion channel
gene-CPY64_RS05630	29.15	15.3	0.625982	0.588511	CPY64_RS05630	MFS transporter
gene-CPY64_RS05635	20.2367	14.6333	0.210918	0.884216	CPY64_RS05635	aminotransferase class V-fold PLP-dependent enzyme
gene-CPY64_RS05640	33.7033	18.7433	0.664322	0.561179	CPY64_RS05640	hypothetical protein
gene-CPY64_RS05645	133.563	109.28	0.12346	0.932267	CPY64_RS05645	XRE family transcriptional regulator
gene-CPY64_RS05650	54.41	47.71	-0.0621727	0.974052	CPY64_RS05650	response regulator
gene-CPY64_RS05655	69.6867	48.92	0.214913	0.860913	CPY64_RS05655	PAS domain S-box protein
gene-CPY64_RS05660	37.63	42.4933	-0.428553	0.696619	mgtE	magnesium transporter
gene-CPY64_RS05665	124.527	180.06	-0.737441	0.412781	CPY64_RS05665	hypothetical protein
gene-CPY64_RS05670	112.3	108.51	-0.217347	0.88959	nhaA	Na+/H+ antiporter NhaA
gene-CPY64_RS05675	25.5733	26.8267	-0.193317	0.928973	CPY64_RS05675	D-tyrosyl-tRNA(Tyr) deacylase
gene-CPY64_RS05680	11.73	12.8167	-0.185208	0.975122	CPY64_RS05680	transporter
gene-CPY64_RS05685	29.1233	27.54	-0.0734146	0.975704	CPY64_RS05685	DedA family protein
gene-CPY64_RS05690	41.9867	25.48	0.5569	0.555194	CPY64_RS05690	GNAT family N-acetyltransferase
gene-CPY64_RS05695	55.9867	44.1567	0.297628	0.820782	CPY64_RS05695	hypothetical protein
gene-CPY64_RS05700	78.99	86.8867	-0.340105	0.794447	CPY64_RS05700	M48 family metallopeptidase
gene-CPY64_RS05705	10.6667	8.08667	0.155565	0.949658	CPY64_RS05705	MFS transporter
gene-CPY64_RS05710	59.0433	9.69	2.2399	0.153825	CPY64_RS05710	ISL3 family transposase
gene-CPY64_RS05730	74.36	59.54	0.622993	0.674954	CPY64_RS05730	hypothetical protein
gene-CPY64_RS05735	63.08	68.8733	-0.274216	0.827652	CPY64_RS05735	ATPase AAA
gene-CPY64_RS05740	92.5067	126.733	-0.439988	0.77921	CPY64_RS05740	NirD/YgiW/YdeI family stress tolerance protein
gene-CPY64_RS05745	67.65	83.5133	-0.337539	0.789742	CPY64_RS05745	DMT family protein
gene-CPY64_RS05750	270.467	286.16	-0.263518	0.880815	CPY64_RS05750	META and DUF4377 domain-containing protein
gene-CPY64_RS05755	389.453	305.323	0.189143	0.911987	CPY64_RS05755	tellurite resistance TerB family protein
gene-CPY64_RS05760	581.17	617.237	-0.313044	0.805299	CPY64_RS05760	ABC transporter substrate-binding protein
gene-CPY64_RS05765	108.087	54.3533	1.00463	0.221297	CPY64_RS05765	DUF3892 domain-containing protein
gene-CPY64_RS05770	109.783	129.833	-0.472935	0.620863	CPY64_RS05770	DUF3820 family protein
gene-CPY64_RS05775	159.68	18.3633	2.7543	0.0553313	CPY64_RS05775	sensor domain-containing diguanylate cyclase
gene-CPY64_RS05780	1531.23	295.507	2.16358	0.0123567	CPY64_RS05780	hypothetical protein
gene-CPY64_RS05785	184.983	116.023	0.467063	0.688518	CPY64_RS05785	MOSC N-terminal beta barrel domain-containing protein
gene-CPY64_RS05790	179.91	106.397	0.587748	0.502618	CPY64_RS05790	Lrp/AsnC family transcriptional regulator
gene-CPY64_RS05795	153.997	13.4733	3.31698	0.000193959	metC	cystathionine beta-lyase
gene-CPY64_RS05800	79.63	24.1633	1.64739	0.0576992	CPY64_RS05800	hypothetical protein
gene-CPY64_RS05805	118.277	150.983	-0.39798	0.720713	CPY64_RS05805	NUDIX domain-containing protein
gene-CPY64_RS05810	44.71	107.29	-1.36566	0.0250219	CPY64_RS05810	YbaN family protein
gene-CPY64_RS05815	226.123	604.71	-1.59736	0.0136497	CPY64_RS05815	peroxidase-related enzyme
gene-CPY64_RS05820	1077.82	995.09	-0.144772	0.932267	argG	argininosuccinate synthase
gene-CPY64_RS05825	28.8133	26.4133	-0.147855	0.9238	CPY64_RS05825	phosphodiesterase
gene-CPY64_RS05830	16.0467	14.62	-0.130083	0.928973	CPY64_RS05830	ABC transporter ATP-binding protein
gene-CPY64_RS05835	13.1867	13.37	-0.255814	0.869456	CPY64_RS05835	ABC transporter permease subunit
gene-CPY64_RS05840	16.0333	21.72	-0.672623	0.423249	CPY64_RS05840	ABC transporter permease subunit
gene-CPY64_RS05845	19.1	47.16	-1.55245	0.0161463	CPY64_RS05845	ABC transporter substrate-binding protein
gene-CPY64_RS05850	23.5933	11.86	0.76091	0.387392	CPY64_RS05850	LacI family transcriptional regulator
gene-CPY64_RS05860	7.83	7.27667	-0.160654	0.919579	kdpA	potassium-transporting ATPase subunit KdpA
gene-CPY64_RS05865	10.5633	12.7033	-0.466979	0.762931	kdpC	potassium-transporting ATPase subunit KdpC
gene-CPY64_RS05870	11.1433	17.08	-0.860957	0.310462	kdpB	potassium-transporting ATPase subunit KdpB
gene-CPY64_RS05875	52.85	33.3767	0.382032	0.723041	CPY64_RS05875	sensor histidine kinase KdpD
gene-CPY64_RS05880	62.9167	48.63	0.129519	0.932267	CPY64_RS05880	response regulator
gene-CPY64_RS05885	678.61	552.533	0.0514899	0.97779	argF	ornithine carbamoyltransferase
gene-CPY64_RS05890	850.853	558.933	0.618464	0.469522	CPY64_RS05890	DUF3579 domain-containing protein
gene-CPY64_RS05895	124.49	84.1333	0.288362	0.805299	CPY64_RS05895	2-hydroxyacid dehydrogenase
gene-CPY64_RS05900	4327.82	3079.21	0.682661	0.447543	rpsT	30S ribosomal protein S20
gene-CPY64_RS05905	132.267	67.5367	0.623253	0.674954	murJ	murein biosynthesis integral membrane protein MurJ
gene-CPY64_RS05910	324.06	495.7	-0.86353	0.248506	CPY64_RS05910	3-hydroxyacyl-CoA dehydrogenase
gene-CPY64_RS05915	703.497	1108.09	-0.895754	0.260254	adk	adenylate kinase
gene-CPY64_RS05920	204.567	176.073	-0.0972465	0.966836	kdsB	3-deoxy-manno-octulosonate cytidylyltransferase
gene-CPY64_RS05925	391.88	283.587	0.827464	0.529199	CPY64_RS05925	Trm112 family protein
gene-CPY64_RS05930	121.72	43.0567	1.14609	0.346575	CPY64_RS05930	tetraacyldisaccharide 4'-kinase
gene-CPY64_RS05935	132.09	54.5767	1.00955	0.335338	CPY64_RS05935	biopolymer transporter ExbD
gene-CPY64_RS05940	115.41	57.99	0.692003	0.533062	CPY64_RS05940	MotA/TolQ/ExbB proton channel family protein
gene-CPY64_RS05945	193.17	92.1767	0.751697	0.49195	CPY64_RS05945	exodeoxyribonuclease VII large subunit
gene-CPY64_RS05950	3086.69	4218.87	-0.623147	0.520563	sodB	superoxide dismutase [Fe]
gene-CPY64_RS05955	292.687	327.17	-0.268634	0.842218	bfr	bacterioferritin
gene-CPY64_RS05960	290.517	235.037	0.072977	0.967871	pcaF	3-oxoadipyl-CoA thiolase
gene-CPY64_RS05965	380.943	1086.54	-1.57274	0.0443874	CPY64_RS05965	DUF192 domain-containing protein
gene-CPY64_RS05970	5516.67	6037.6	0.466332	0.808632	CPY64_RS05970	cold-shock protein
gene-CPY64_RS05975	225.973	60.9033	1.6662	0.027041	clpS	ATP-dependent Clp protease adapter ClpS
gene-CPY64_RS05980	1352.83	1303.8	-0.20367	0.889366	clpA	ATP-dependent Clp protease ATP-binding subunit ClpA
gene-CPY64_RS05985	148.083	52.4067	1.22997	0.0855277	CPY64_RS05985	paraquat-inducible protein A
gene-CPY64_RS05990	214.337	110.233	0.658689	0.436596	CPY64_RS05990	MlaD family protein
gene-CPY64_RS05995	350.753	253.47	0.26089	0.821258	CPY64_RS05995	PqiC family protein
gene-CPY64_RS06000	1160.59	833.237	0.235393	0.922874	putA	trifunctional transcriptional regulator/proline dehydrogenase/L-glutamate gamma-semialdehyde dehydrogenase
gene-CPY64_RS06005	2532.94	5673.93	-1.35298	0.336998	CPY64_RS06005	branched-chain amino acid ABC transporter substrate-binding protein
gene-CPY64_RS06010	527.983	889.343	-0.935593	0.452467	CPY64_RS06010	branched-chain amino acid ABC transporter permease
gene-CPY64_RS06015	430.527	805.553	-1.10188	0.322291	CPY64_RS06015	ABC transporter ATP-binding protein
gene-CPY64_RS06020	398.74	692.09	-0.979697	0.367742	CPY64_RS06020	ABC transporter ATP-binding protein
gene-CPY64_RS06025	634.59	868.103	-0.612183	0.674954	CPY64_RS06025	ABC transporter ATP-binding protein
gene-CPY64_RS06030	317.327	140.83	0.925894	0.310495	CPY64_RS06030	AAA family ATPase
gene-CPY64_RS06035	54.61	37.95	0.297881	0.785167	CPY64_RS06035	VIT family protein
gene-CPY64_RS06040	283.097	300.013	-0.248721	0.870393	CPY64_RS06040	type 1 glutamine amidotransferase domain-containing protein
gene-CPY64_RS06045	51.0733	15.5233	1.44415	0.0231182	rlmF	23S rRNA (adenine(1618)-N(6))-methyltransferase RlmF
gene-CPY64_RS06050	88.3167	81.4567	-0.0998443	0.9504	dut	dUTP diphosphatase
gene-CPY64_RS06055	292.563	137.03	0.773426	0.477441	coaBC	bifunctional phosphopantothenoylcysteine decarboxylase/phosphopantothenate--cysteine ligase CoaBC
gene-CPY64_RS06060	381.84	154.973	1.01161	0.309626	CPY64_RS06060	signal peptidase II
gene-CPY64_RS06065	425.11	264.79	0.350194	0.803387	ileS	isoleucine--tRNA ligase
gene-CPY64_RS06070	174.73	85.5633	0.720139	0.529777	CPY64_RS06070	bifunctional riboflavin kinase/FAD synthetase
gene-CPY64_RS06075	275.267	113.743	1.00489	0.198729	CPY64_RS06075	phosphoribosylglycinamide formyltransferase
gene-CPY64_RS06080	450.753	227.13	0.697533	0.463831	CPY64_RS06080	RsmB/NOP family class I SAM-dependent RNA methyltransferase
gene-CPY64_RS06085	2808.85	1801.21	0.360596	0.769723	CPY64_RS06085	fatty acid desaturase
gene-CPY64_RS06090	717.81	303.167	0.905119	0.397321	CPY64_RS06090	UvrD-helicase domain-containing protein
gene-CPY64_RS06095	11.8267	7.88	0.334359	0.790922	CPY64_RS06095	sulfite oxidase
gene-CPY64_RS06100	21.71	16.99	0.403347	0.785949	CPY64_RS06100	cytochrome c
gene-CPY64_RS06105	103.15	78.9167	0.140884	0.948826	CPY64_RS06105	alkaline phosphatase D family protein
gene-CPY64_RS06110	50.2333	40.66	0.250195	0.875086	CPY64_RS06110	hypothetical protein
gene-CPY64_RS06115	83.3333	35.5633	0.976904	0.219588	CPY64_RS06115	TetR/AcrR family transcriptional regulator C-terminal domain-containing protein
gene-CPY64_RS06120	7.01	3.84667	0.609941	0.521481	CPY64_RS06120	HlyD family secretion protein
gene-CPY64_RS06125	5.81	2.78	0.801865	0.39959	CPY64_RS06125	MFS transporter
gene-CPY64_RS06130	38.09	33.7367	0.117127	0.95305	CPY64_RS06130	DUF4148 domain-containing protein
gene-CPY64_RS06135	7.35667	6.10667	0.0224056	1	CPY64_RS06135	arabinose transporter
gene-CPY64_RS06140	39.05	13.5033	1.30462	0.0897872	CPY64_RS06140	TetR/AcrR family transcriptional regulator
gene-CPY64_RS06145	237.233	117.257	0.661606	0.668562	CPY64_RS06145	ATP-binding cassette domain-containing protein
gene-CPY64_RS06150	221.98	173.733	0.0292168	0.99222	prmB	50S ribosomal protein L3 N(5)-glutamine methyltransferase
gene-CPY64_RS06155	325.78	380.177	-0.535016	0.637592	dapE	succinyl-diaminopimelate desuccinylase
gene-CPY64_RS06160	490.477	856.993	-1.04526	0.162129	dapD	2%2C3%2C4%2C5-tetrahydropyridine-2%2C6-dicarboxylate N-succinyltransferase
gene-CPY64_RS06165	41.9367	30.7967	0.209184	0.884258	CPY64_RS06165	membrane protein
gene-CPY64_RS06170	21.08	17.3433	0.0601692	0.975039	CPY64_RS06170	helix-turn-helix transcriptional regulator
gene-CPY64_RS06175	73.4733	80.1	-0.302513	0.821258	CPY64_RS06175	sulfite exporter TauE/SafE family protein
gene-CPY64_RS06180	84.8	44.9133	0.645779	0.440838	CPY64_RS06180	anion permease
gene-CPY64_RS06185	165.887	102.2	0.530388	0.536646	CPY64_RS06185	PaaI family thioesterase
gene-CPY64_RS06190	152.333	37.5767	1.8077	0.00385942	CPY64_RS06190	hypothetical protein
gene-CPY64_RS06195	429.68	272.207	0.71699	0.5792	CPY64_RS06195	DUF1090 domain-containing protein
gene-CPY64_RS06200	99.2867	44.16	0.88974	0.302403	CPY64_RS06200	DNA/RNA non-specific endonuclease
gene-CPY64_RS06205	56.9033	24.9133	0.965543	0.295876	CPY64_RS06205	hypothetical protein
gene-CPY64_RS06210	542.307	421.96	0.832181	0.475718	CPY64_RS06210	hypothetical protein
gene-CPY64_RS06215	68.4967	54.3767	0.0724201	0.974195	CPY64_RS06215	arsenic resistance protein
gene-CPY64_RS06220	10.6467	7.81	0.295597	0.872344	CPY64_RS06220	AmiS/UreI family transporter
gene-CPY64_RS06225	10.8467	8.17	0.247612	0.910987	soxR	redox-sensitive transcriptional activator SoxR
gene-CPY64_RS06230	12.33	7.36333	0.470673	0.71028	CPY64_RS06230	MFS transporter
gene-CPY64_RS06240	59.0433	9.69	2.2399	0.153825	CPY64_RS06240	ISL3 family transposase
gene-CPY64_RS06250	62.35	53.79	-0.0681619	0.967871	CPY64_RS06250	CoA transferase
gene-CPY64_RS06255	2995.84	2369.76	0.0308084	0.987395	CPY64_RS06255	trigger factor
gene-CPY64_RS06260	1889.84	1662.37	-0.0801206	0.967871	clpP	ATP-dependent Clp endopeptidase proteolytic subunit ClpP
gene-CPY64_RS06265	553.527	267.627	0.725016	0.499839	clpX	ATP-dependent Clp protease ATP-binding subunit ClpX
gene-CPY64_RS06270	3522.68	3682.02	-0.305409	0.879818	lon	endopeptidase La
gene-CPY64_RS06275	372.903	336.443	-0.0778965	0.966498	lexA	transcriptional repressor LexA
gene-CPY64_RS06280	59.77	39.87	0.390679	0.700126	CPY64_RS06280	GNAT family N-acetyltransferase
gene-CPY64_RS06285	575.777	547.11	-0.209269	0.879818	CPY64_RS06285	aspartate/tyrosine/aromatic aminotransferase
gene-CPY64_RS06290	228.33	130.073	0.51784	0.611698	uvrB	excinuclease ABC subunit UvrB
gene-CPY64_RS06295	659.76	515.447	0.254633	0.847041	CPY64_RS06295	low molecular weight phosphotyrosine protein phosphatase
gene-CPY64_RS06300	381.047	360.72	-0.0378972	0.985204	iscR	Fe-S cluster assembly transcriptional regulator IscR
gene-CPY64_RS06305	276.783	190.543	0.260042	0.823419	CPY64_RS06305	IscS subfamily cysteine desulfurase
gene-CPY64_RS06310	665.173	384.673	0.775088	0.390103	CPY64_RS06310	iron-sulfur cluster scaffold-like protein
gene-CPY64_RS06315	641.217	449.933	0.671332	0.592275	CPY64_RS06315	iron-sulfur cluster assembly accessory protein
gene-CPY64_RS06320	277.73	237.52	-0.00829035	1	CPY64_RS06320	hypothetical protein
gene-CPY64_RS06325	78.1933	88.19	-0.402036	0.702632	CPY64_RS06325	tripartite tricarboxylate transporter substrate binding protein
gene-CPY64_RS06330	266.103	254.693	-0.268778	0.861122	lysS	lysine--tRNA ligase
gene-CPY64_RS06335	235.697	207.623	-0.117972	0.946961	CPY64_RS06335	SDR family NAD(P)-dependent oxidoreductase
gene-CPY64_RS06340	373.82	338.643	-0.156411	0.921214	prfB	peptide chain release factor 2
gene-CPY64_RS06345	217.7	35.24	2.27845	0.0398616	CPY64_RS06345	HAMP domain-containing protein
gene-CPY64_RS06350	1219.96	816.91	0.363708	0.805837	infA	translation initiation factor IF-1
gene-CPY64_RS06355	72.8067	49.81	0.299418	0.785575	CPY64_RS06355	DMT family transporter
gene-CPY64_RS06360	179.603	77.02	0.878922	0.5792	CPY64_RS06360	bile acid:sodium symporter family protein
gene-CPY64_RS06365	89.2467	43.19	0.778927	0.454272	CPY64_RS06365	DMT family transporter
gene-CPY64_RS06370	156.93	104.407	0.260563	0.858974	recJ	single-stranded-DNA-specific exonuclease RecJ
gene-CPY64_RS06375	191.683	84.1133	0.9174	0.2363	CPY64_RS06375	hypothetical protein
gene-CPY64_RS06380	199.243	116.133	0.458883	0.706105	CPY64_RS06380	lipoprotein-releasing ABC transporter permease subunit
gene-CPY64_RS06385	249.02	197.27	0.0769856	0.967871	CPY64_RS06385	ATP-binding cassette domain-containing protein
gene-CPY64_RS06390	127.65	99.5567	0.0924535	0.960825	CPY64_RS06390	TatD family hydrolase
gene-CPY64_RS06395	8.92333	5.74	0.363722	0.726059	CPY64_RS06395	DNA internalization-related competence protein ComEC/Rec2
gene-CPY64_RS06400	414.383	186.343	0.845646	0.355833	CPY64_RS06400	alpha/beta hydrolase
gene-CPY64_RS06405	234.447	62.0933	1.60359	0.0614905	CPY64_RS06405	PHP domain-containing protein
gene-CPY64_RS06410	179.103	84.88	0.821064	0.312121	greB	transcription elongation factor GreB
gene-CPY64_RS06415	302.94	224.957	0.103673	0.956892	purL	phosphoribosylformylglycinamidine synthase
gene-CPY64_RS06420	1676.78	1209.59	0.194263	0.88959	guaB	IMP dehydrogenase
gene-CPY64_RS06425	18.4267	5.51667	1.4476	0.116746	CPY64_RS06425	DMT family transporter
gene-CPY64_RS06430	107.927	60.3133	0.659059	0.530776	CPY64_RS06430	helix-turn-helix transcriptional regulator
gene-CPY64_RS06435	116.29	103.773	-0.0433141	0.985204	CPY64_RS06435	alpha/beta hydrolase
gene-CPY64_RS06440	1332.31	1032.73	0.0714505	0.968859	guaA	glutamine-hydrolyzing GMP synthase
gene-CPY64_RS06445	165.6	75.03	0.854697	0.281676	CPY64_RS06445	SIR2 family protein
gene-CPY64_RS06450	51.65	22.43	1.00504	0.164162	CPY64_RS06450	PIN domain-containing protein
gene-CPY64_RS06455	71.8833	63.0233	0.100845	0.96067	CPY64_RS06455	helix-turn-helix domain-containing protein
gene-CPY64_RS06460	93.3933	63.4633	0.382466	0.775466	CPY64_RS06460	haloacid dehalogenase type II
gene-CPY64_RS06465	71.7933	50.45	0.321471	0.785508	CPY64_RS06465	TetR/AcrR family transcriptional regulator
gene-CPY64_RS06470	67.57	50.29	0.435768	0.734407	CPY64_RS06470	multidrug efflux SMR transporter
gene-CPY64_RS06475	88.1833	67.2267	0.206233	0.890856	CPY64_RS06475	SDR family oxidoreductase
gene-CPY64_RS06480	98.66	56.17	0.548938	0.5792	CPY64_RS06480	LysR family transcriptional regulator
gene-CPY64_RS06485	58.81	22.93	1.0891	0.259084	metE	5-methyltetrahydropteroyltriglutamate--homocysteine S-methyltransferase
gene-CPY64_RS06490	26.4767	20.3633	0.125695	0.946748	CPY64_RS06490	DUF1852 domain-containing protein
gene-CPY64_RS06495	175.837	239.417	-0.654469	0.557661	CPY64_RS06495	methionine synthase
gene-CPY64_RS06500	28.19	22.5867	0.0783572	0.974052	CPY64_RS06500	TetR/AcrR family transcriptional regulator
gene-CPY64_RS06505	32.6567	28.74	-0.0773034	0.967871	CPY64_RS06505	acyl-CoA dehydrogenase family protein
gene-CPY64_RS06510	6.78667	6.93667	-0.282023	0.821258	zigA	zinc metallochaperone GTPase ZigA
gene-CPY64_RS06515	6.03667	5.91	-0.207032	0.891248	CPY64_RS06515	GTP cyclohydrolase FolE2
gene-CPY64_RS06525	5.21667	0	5.41061	0.0114356	CPY64_RS06525	SufE family protein
gene-CPY64_RS06530	2.27333	2.74667	-0.460089	0.719314	CPY64_RS06530	dihydroorotase
gene-CPY64_RS06540	15.84	10.35	0.440069	0.819403	hisI	phosphoribosyl-AMP cyclohydrolase
gene-CPY64_RS06545	11.51	6.21333	0.620634	0.431372	CPY64_RS06545	tripartite tricarboxylate transporter permease
gene-CPY64_RS06550	6.70333	3.56333	0.720871	0.660087	CPY64_RS06550	tripartite tricarboxylate transporter TctB family protein
gene-CPY64_RS06555	6.68333	4.52667	0.281227	0.841183	CPY64_RS06555	HAMP domain-containing histidine kinase
gene-CPY64_RS06560	12.3367	4.53333	1.21718	0.139469	CPY64_RS06560	response regulator transcription factor
gene-CPY64_RS06565	9.53333	10.3333	-0.370064	0.734217	CPY64_RS06565	AraC family transcriptional regulator
gene-CPY64_RS06570	4.44	4.37667	-0.242685	0.909041	CPY64_RS06570	MFS transporter
gene-CPY64_RS06575	13.2867	12.0967	-0.140701	0.946748	thiD	bifunctional hydroxymethylpyrimidine kinase/phosphomethylpyrimidine kinase
gene-CPY64_RS06580	13.6833	24.22	-0.973136	0.245498	CPY64_RS06580	NUDIX hydrolase
gene-CPY64_RS06585	25.8267	21.06	0.0939434	0.967871	CPY64_RS06585	LysR family transcriptional regulator
gene-CPY64_RS06590	3.40333	2.25333	0.334749	0.814611	CPY64_RS06590	FUSC family protein
gene-CPY64_RS06600	5.53	5.27333	-0.189485	0.932267	CPY64_RS06600	HlyD family secretion protein
gene-CPY64_RS06605	12.9267	9.05333	0.27238	0.828658	CPY64_RS06605	efflux transporter outer membrane subunit
gene-CPY64_RS06610	12.4267	9.29	0.336505	0.846949	CPY64_RS06610	tautomerase family protein
gene-CPY64_RS06615	11.4033	14.4633	-0.595024	0.498266	hmpA	NO-inducible flavohemoprotein
gene-CPY64_RS06620	3.29333	2.83667	-0.0420941	0.988125	CPY64_RS06620	CoA-acylating methylmalonate-semialdehyde dehydrogenase
gene-CPY64_RS06630	2.01333	2.40667	-0.539342	0.669158	CPY64_RS06630	cation acetate symporter
gene-CPY64_RS06635	3.45667	3.84	-0.289837	0.94467	CPY64_RS06635	cytochrome b/b6 domain-containing protein
gene-CPY64_RS06640	11.1	10.6967	-0.166488	0.932267	CPY64_RS06640	nitronate monooxygenase
gene-CPY64_RS06645	40.5933	46.4467	-0.384798	0.793072	CPY64_RS06645	LysR family transcriptional regulator
gene-CPY64_RS06650	18.5067	15.0933	0.064798	0.976668	CPY64_RS06650	helix-turn-helix transcriptional regulator
gene-CPY64_RS06655	10.1733	16.8033	-0.455265	0.963577	CPY64_RS06655	hypothetical protein
gene-CPY64_RS06660	11.1867	9.69667	0.0814376	0.981836	CPY64_RS06660	hypothetical protein
gene-CPY64_RS06665	8.53333	11.3433	-0.646979	0.627027	CPY64_RS06665	TetR/AcrR family transcriptional regulator
gene-CPY64_RS06670	13.66	16.7	-0.516692	0.658222	CPY64_RS06670	glycosyltransferase
gene-CPY64_RS06675	11.98	5.63333	0.89412	0.497054	CPY64_RS06675	VOC family protein
gene-CPY64_RS06680	8.41	6.26	0.206673	0.903232	CPY64_RS06680	glutathione S-transferase
gene-CPY64_RS06685	16.23	9.46667	0.542233	0.618241	CPY64_RS06685	LysR family transcriptional regulator
gene-CPY64_RS06690	236.31	38.4	2.25998	0.0240772	CPY64_RS06690	copper resistance protein CopC
gene-CPY64_RS06695	627.367	123.64	2.02126	0.0339193	CPY64_RS06695	YcnI family protein
gene-CPY64_RS06700	250.737	96.9967	1.09528	0.265617	CPY64_RS06700	DUF2946 family protein
gene-CPY64_RS06705	294.03	265.62	-0.0147767	0.999167	CPY64_RS06705	glutathione S-transferase
gene-CPY64_RS06710	279.85	378.247	-0.629506	0.455993	CPY64_RS06710	ATP-dependent Clp protease proteolytic subunit
gene-CPY64_RS06720	9.42667	10.2867	-0.363557	0.78433	CPY64_RS06720	surface lipoprotein assembly modifier
gene-CPY64_RS06725	9.84667	17.2967	-1.07313	0.175989	CPY64_RS06725	hypothetical protein
gene-CPY64_RS06730	21.1867	10.9767	0.681435	0.413914	CPY64_RS06730	TonB-dependent receptor
gene-CPY64_RS06735	30.01	15.7333	0.667357	0.394745	CPY64_RS06735	AraC family transcriptional regulator
gene-CPY64_RS06740	2.75667	2.01667	0.255165	0.932267	CPY64_RS06740	methyltransferase domain-containing protein
gene-CPY64_RS06745	5.13333	3.91333	0.133242	0.945479	CPY64_RS06745	MFS transporter
gene-CPY64_RS06750	1.92667	3.30333	-1.03673	0.363823	moeB	molybdopterin-synthase adenylyltransferase MoeB
gene-CPY64_RS06765	1.84	2.59	-0.735475	0.478887	CPY64_RS06765	CoA transferase
gene-CPY64_RS06770	5.58333	6.21667	-0.433745	0.731971	CPY64_RS06770	acyl--CoA ligase
gene-CPY64_RS06775	7.2	7.76333	-0.352796	0.786483	CPY64_RS06775	acyl-CoA dehydrogenase family protein
gene-CPY64_RS06780	11.2967	10.2933	-0.124114	0.933493	CPY64_RS06780	MFS transporter
gene-CPY64_RS06785	28.2033	14.9333	0.699634	0.434039	CPY64_RS06785	hypothetical protein
gene-CPY64_RS06790	3009.71	1433.45	1.14371	0.356773	CPY64_RS06790	DsrE family protein
gene-CPY64_RS06795	780.723	107.033	2.98149	0.000109317	CPY64_RS06795	metalloregulator ArsR/SmtB family transcription factor
gene-CPY64_RS06800	2475.76	1884.16	1.31599	0.411919	CPY64_RS06800	DUF2892 domain-containing protein
gene-CPY64_RS06805	273.913	196.473	0.339999	0.78096	CPY64_RS06805	zeta toxin family protein
gene-CPY64_RS06810	149.293	46.87	2.0602	0.137328	CPY64_RS06810	hypothetical protein
gene-CPY64_RS06815	22.74	20.56	-0.075364	0.968304	CPY64_RS06815	helix-turn-helix transcriptional regulator
gene-CPY64_RS06820	18.82	12.51	0.330887	0.785508	leuA	2-isopropylmalate synthase
gene-CPY64_RS06825	45.52	22.3567	0.901608	0.249719	CPY64_RS06825	MarR family transcriptional regulator
gene-CPY64_RS06830	31.2533	15.0867	0.82281	0.324908	CPY64_RS06830	alpha/beta fold hydrolase
gene-CPY64_RS06835	413.15	282.473	0.328326	0.846173	CPY64_RS06835	SIR2 family protein
gene-CPY64_RS06840	96.8667	96.32	-0.209552	0.869114	CPY64_RS06840	LysR family transcriptional regulator
gene-CPY64_RS06845	21.18	19.1267	-0.0895531	0.966836	CPY64_RS06845	muconate/chloromuconate family cycloisomerase
gene-CPY64_RS06850	37.0167	80.9633	-1.33303	0.100084	catA	catechol 1%2C2-dioxygenase
gene-CPY64_RS06855	39.79	47.4167	-0.450601	0.664781	CPY64_RS06855	3-oxoacid CoA-transferase subunit A
gene-CPY64_RS06860	12.04	22.4133	-1.12096	0.212912	CPY64_RS06860	3-oxoacid CoA-transferase subunit B
gene-CPY64_RS06865	16.5733	17.9167	-0.347714	0.746276	pcaD	3-oxoadipate enol-lactonase
gene-CPY64_RS06870	48.19	62.77	-0.1225	0.97779	catC	muconolactone Delta-isomerase
gene-CPY64_RS06875	14.9567	15.19	-0.287647	0.821258	CPY64_RS06875	benzoate/H(+) symporter BenE family transporter
gene-CPY64_RS06880	28.6167	31.2667	-0.378666	0.710786	CPY64_RS06880	50S ribosome-binding GTPase
gene-CPY64_RS06885	25.4333	23.7733	-0.188617	0.880815	CPY64_RS06885	50S ribosome-binding GTPase
gene-CPY64_RS06890	79.26	58.0133	0.267599	0.864309	CPY64_RS06890	ZIP family metal transporter
gene-CPY64_RS06900	54.8567	41.35	0.226091	0.849705	CPY64_RS06900	ATP-binding cassette domain-containing protein
gene-CPY64_RS06905	19.7033	16.51	-0.0139794	0.998313	CPY64_RS06905	class II histone deacetylase
gene-CPY64_RS06910	25.1167	15.1233	0.531461	0.677659	CPY64_RS06910	LuxR family transcriptional regulator
gene-CPY64_RS06915	20.2233	17.65	0.0137996	0.999167	CPY64_RS06915	superoxide dismutase
gene-CPY64_RS06920	8.36333	8.18667	-0.157897	0.982158	CPY64_RS06920	hypothetical protein
gene-CPY64_RS06925	162.697	169.453	-0.329393	0.792434	CPY64_RS06925	hypothetical protein
gene-CPY64_RS06930	92.11	30.81	1.3048	0.0499184	CPY64_RS06930	PIG-L family deacetylase
gene-CPY64_RS06935	325.203	11.0767	4.48602	0.00246281	CPY64_RS06935	NnrS family protein
gene-CPY64_RS06940	152.873	81.27	0.603121	0.660087	CPY64_RS06940	MarR family transcriptional regulator
gene-CPY64_RS06945	9.78	7.58	0.113182	0.946961	CPY64_RS06945	FAD-dependent monooxygenase
gene-CPY64_RS06950	18.4833	13.8833	0.107773	0.962547	CPY64_RS06950	MFS transporter
gene-CPY64_RS06955	339.93	55.5933	2.24618	0.0183613	CPY64_RS06955	hypothetical protein
gene-CPY64_RS06960	304.33	36.57	2.65657	0.0432317	CPY64_RS06960	YggS family pyridoxal phosphate-dependent enzyme
gene-CPY64_RS06965	277.923	122.563	0.852681	0.408787	CPY64_RS06965	aminotransferase class I/II-fold pyridoxal phosphate-dependent enzyme
gene-CPY64_RS06970	48.8767	23.5933	0.772024	0.378786	CPY64_RS06970	DMT family transporter
gene-CPY64_RS06975	132.483	78.9	0.53937	0.557899	CPY64_RS06975	MarR family transcriptional regulator
gene-CPY64_RS06980	59.9567	24.45	0.993231	0.294192	CPY64_RS06980	VRR-NUC domain-containing protein
gene-CPY64_RS06985	60.0667	33.41	0.548685	0.57251	CPY64_RS06985	ATP-dependent DNA helicase
gene-CPY64_RS06995	70.3633	105.597	-0.86343	0.25665	nadB	L-aspartate oxidase
gene-CPY64_RS07000	100.883	211.883	-1.3116	0.0770678	nadA	quinolinate synthase NadA
gene-CPY64_RS07005	111.71	260.243	-1.47095	0.027041	CPY64_RS07005	NADP(H)-dependent aldo-keto reductase
gene-CPY64_RS07010	335.68	126.987	1.40963	0.303681	CPY64_RS07010	YkgJ family cysteine cluster protein
gene-CPY64_RS07020	19.0233	17.0933	-0.123391	0.932267	CPY64_RS07020	tyrosine-type recombinase/integrase
gene-CPY64_RS07030	100.243	70.03	0.240502	0.878924	CPY64_RS07030	hypothetical protein
gene-CPY64_RS07040	53.59	55.4333	-0.0618661	0.987395	CPY64_RS07040	hypothetical protein
gene-CPY64_RS07045	23.8433	14.9033	0.381932	0.812455	CPY64_RS07045	recombination-associated protein RdgC
gene-CPY64_RS07050	82.69	29.8767	1.28135	0.110049	CPY64_RS07050	hypothetical protein
gene-CPY64_RS07055	79.3	83.1167	-0.2327	0.850228	ssb	single-stranded DNA-binding protein
gene-CPY64_RS07065	18.52	14.6967	0.111351	0.946748	CPY64_RS07065	YqaJ viral recombinase family protein
gene-CPY64_RS07070	9.31	6.07667	0.385544	0.786911	CPY64_RS07070	ERF family protein
gene-CPY64_RS07075	14.1033	10.3667	0.190026	0.883047	CPY64_RS07075	phage protein
gene-CPY64_RS07085	10.6533	2.33667	2.00744	0.155436	CPY64_RS07085	hypothetical protein
gene-CPY64_RS07095	73.37	37.43	0.98152	0.405572	CPY64_RS07095	hypothetical protein
gene-CPY64_RS07100	230.73	170.057	0.549206	0.660087	CPY64_RS07100	hypothetical protein
gene-CPY64_RS07110	573.223	107.097	2.76041	0.0236118	CPY64_RS07110	DNA-binding protein
gene-CPY64_RS07115	1472.74	264.853	2.7094	0.0278432	CPY64_RS07115	BrnA antitoxin family protein
gene-CPY64_RS07120	492	175.3	1.31172	0.212533	CPY64_RS07120	KilA-N domain-containing protein
gene-CPY64_RS07130	434.17	268.58	0.453419	0.668562	CPY64_RS07130	hypothetical protein
gene-CPY64_RS07135	241.7	146.67	0.545138	0.551423	CPY64_RS07135	hypothetical protein
gene-CPY64_RS07140	180.183	44.6533	2.36397	0.00312074	CPY64_RS07140	hypothetical protein
gene-CPY64_RS07150	806.52	495.523	0.720421	0.49195	CPY64_RS07150	hypothetical protein
gene-CPY64_RS07165	7.22	2.58333	1.22726	0.294059	CPY64_RS07165	hypothetical protein
gene-CPY64_RS07180	4.31	2.3	0.654526	0.618241	CPY64_RS07180	helix-turn-helix domain-containing protein
gene-CPY64_RS07185	10.0167	5.96667	0.530194	0.660087	CPY64_RS07185	DUF6475 domain-containing protein
gene-CPY64_RS07200	19.56	17.4833	-0.0461005	0.984176	CPY64_RS07200	metallophosphoesterase
gene-CPY64_RS07210	45.6533	35.38	0.587249	0.693088	CPY64_RS07210	hypothetical protein
gene-CPY64_RS07220	14.3767	11.67	0.0536129	0.975122	CPY64_RS07220	terminase family protein
gene-CPY64_RS07225	6.92333	3.65333	0.667357	0.463831	CPY64_RS07225	DUF4055 domain-containing protein
gene-CPY64_RS07230	6.08667	2.08333	1.2782	0.153825	CPY64_RS07230	hypothetical protein
gene-CPY64_RS07235	16.51	1.74667	2.99654	0.000597427	CPY64_RS07235	hypothetical protein
gene-CPY64_RS07240	16.0567	7.81	0.778419	0.365113	CPY64_RS07240	Ig domain-containing protein
gene-CPY64_RS07245	10.6967	3.77667	1.2573	0.154518	CPY64_RS07245	hypothetical protein
gene-CPY64_RS07250	11.1367	2.62333	1.89832	0.0958309	CPY64_RS07250	hypothetical protein
gene-CPY64_RS07260	8.76333	5.73	0.447743	0.821258	CPY64_RS07260	hypothetical protein
gene-CPY64_RS07265	11.13	1.81	2.4615	0.0747117	CPY64_RS07265	DUF4128 domain-containing protein
gene-CPY64_RS07270	17.9933	0.803333	4.18007	8.44096e-05	CPY64_RS07270	hypothetical protein
gene-CPY64_RS07275	8.22667	3.00333	1.2753	0.297621	CPY64_RS07275	Rha family transcriptional regulator
gene-CPY64_RS07280	34.0767	25.07	0.308808	0.843619	CPY64_RS07280	hypothetical protein
gene-CPY64_RS07290	148.893	149.823	-0.105052	0.960593	CPY64_RS07290	hypothetical protein
gene-CPY64_RS07300	22.0567	10.97	0.712221	0.362344	CPY64_RS07300	phage tail tape measure protein
gene-CPY64_RS07305	87.83	40.8267	0.880291	0.231225	CPY64_RS07305	LysR family transcriptional regulator
gene-CPY64_RS07310	40.93	34.7	0.0502868	0.983631	CPY64_RS07310	dimethylmenaquinone methyltransferase
gene-CPY64_RS07315	39.9067	44.3967	-0.38131	0.710786	CPY64_RS07315	tripartite tricarboxylate transporter substrate binding protein
gene-CPY64_RS07320	50.3967	22.82	1.21659	0.285962	CPY64_RS07320	hypothetical protein
gene-CPY64_RS07325	7.56667	3.19333	1.06535	0.460259	CPY64_RS07325	DUF1833 family protein
gene-CPY64_RS07330	9.74	6.46	0.40921	0.849084	CPY64_RS07330	hypothetical protein
gene-CPY64_RS07335	31.5567	19.3533	0.423408	0.67156	CPY64_RS07335	hypothetical protein
gene-CPY64_RS07340	166.537	176.237	-0.012873	1	CPY64_RS07340	hypothetical protein
gene-CPY64_RS07345	14.38	12.3933	0.194902	0.974195	CPY64_RS07345	hypothetical protein
gene-CPY64_RS07350	626.063	308.027	0.832225	0.508334	CPY64_RS07350	hypothetical protein
gene-CPY64_RS07355	545.67	213.293	1.26363	0.156524	CPY64_RS07355	hypothetical protein
gene-CPY64_RS07360	8.3	4.99667	0.567803	0.762931	CPY64_RS07360	hypothetical protein
gene-CPY64_RS07365	4.99	2.86	0.588018	0.728661	CPY64_RS07365	transglycosylase SLT domain-containing protein
gene-CPY64_RS07375	147.88	173.203	-0.282563	0.814611	CPY64_RS07375	lysozyme
gene-CPY64_RS07380	56.8567	36.66	0.373951	0.704804	CPY64_RS07380	helix-turn-helix domain-containing protein
gene-CPY64_RS07385	51.66	31.7333	0.447733	0.632725	CPY64_RS07385	MBL fold metallo-hydrolase
gene-CPY64_RS07390	76.7633	70.5233	-0.00526044	1	CPY64_RS07390	isochorismatase family protein
gene-CPY64_RS07395	40.0267	48.55	-0.410205	0.683843	CPY64_RS07395	BON domain-containing protein
gene-CPY64_RS07405	207.657	140.323	0.620275	0.560069	CPY64_RS07405	SOS response-associated peptidase family protein
gene-CPY64_RS07410	193.993	145.9	0.55291	0.630626	CPY64_RS07410	hypothetical protein
gene-CPY64_RS07415	213.287	125.44	0.845651	0.475718	CPY64_RS07415	hypothetical protein
gene-CPY64_RS07420	445.95	83.34	2.06671	0.0398616	CPY64_RS07420	hemolysin III family protein
gene-CPY64_RS07425	3202	1184.52	2.66942	0.131016	CPY64_RS07425	DUF1508 domain-containing protein
gene-CPY64_RS07430	319.41	321.87	0.0519592	0.986036	CPY64_RS07430	endoribonuclease L-PSP
gene-CPY64_RS07435	213.237	127.72	0.75838	0.588817	CPY64_RS07435	GFA family protein
gene-CPY64_RS07440	183.067	146.393	0.204966	0.911304	CPY64_RS07440	lipocalin family protein
gene-CPY64_RS07445	796.123	3438.97	-2.37338	0.0012482	CPY64_RS07445	ABC transporter substrate-binding protein
gene-CPY64_RS07450	122.847	197.353	-1.02092	0.424751	CPY64_RS07450	amino acid ABC transporter permease
gene-CPY64_RS07455	85.04	133.727	-0.956698	0.379769	CPY64_RS07455	amino acid ABC transporter permease
gene-CPY64_RS07460	150.537	351.09	-1.51224	0.0687289	CPY64_RS07460	amino acid ABC transporter ATP-binding protein
gene-CPY64_RS07470	334.9	56.8367	2.87203	0.00133983	CPY64_RS07470	hypothetical protein
gene-CPY64_RS07475	142.553	74.6667	0.870788	0.452467	CPY64_RS07475	hypothetical protein
gene-CPY64_RS07480	98.82	74.6367	0.45365	0.706105	CPY64_RS07480	hypothetical protein
gene-CPY64_RS07485	15.63	22.9033	-0.798306	0.37232	CPY64_RS07485	sigma-54-dependent Fis family transcriptional regulator
gene-CPY64_RS07495	0.743333	1.34	-1.10344	0.563822	CPY64_RS07495	aromatic/alkene monooxygenase hydroxylase subunit beta
gene-CPY64_RS07505	8.19333	8.48667	-0.315744	0.79798	CPY64_RS07505	aromatic/alkene/methane monooxygenase hydroxylase/oxygenase subunit alpha
gene-CPY64_RS07515	8.66	7.87333	-0.112452	0.966836	CPY64_RS07515	2Fe-2S iron-sulfur cluster binding domain-containing protein
gene-CPY64_RS07520	3.93	4.65333	-0.449701	0.749933	CPY64_RS07520	LysR family transcriptional regulator
gene-CPY64_RS07525	1.17333	0.916667	0.186494	0.974717	CPY64_RS07525	Rieske 2Fe-2S domain-containing protein
gene-CPY64_RS07530	4.34	4.34667	-0.250045	0.975767	benB	benzoate 1%2C2-dioxygenase small subunit
gene-CPY64_RS07535	3.14667	5.32	-1.01	0.26483	CPY64_RS07535	ring-hydroxylating dioxygenase ferredoxin reductase family protein
gene-CPY64_RS07540	1.53	2.00333	-0.665524	0.719314	CPY64_RS07540	1%2C6-dihydroxycyclohexa-2%2C4-diene-1-carboxylate dehydrogenase
gene-CPY64_RS07545	6.01667	4.53667	0.13761	0.932267	CPY64_RS07545	MFS transporter
gene-CPY64_RS07550	22.9767	20.95	-0.0785272	0.97339	CPY64_RS07550	LysE family translocator
gene-CPY64_RS07555	90.1533	65.6733	0.396105	0.769723	CPY64_RS07555	PEGA domain-containing protein
gene-CPY64_RS07560	126.83	95.0433	0.149615	0.91917	CPY64_RS07560	substrate-binding domain-containing protein
gene-CPY64_RS07565	32.9933	18.2	0.578562	0.637592	CPY64_RS07565	sulfite exporter TauE/SafE family protein
gene-CPY64_RS07570	29.24	23.7133	0.0366148	0.987395	CPY64_RS07570	amidohydrolase family protein
gene-CPY64_RS07575	6.60667	3.55667	0.635916	0.51291	CPY64_RS07575	purine/pyrimidine permease
gene-CPY64_RS07580	120.96	94.8433	0.390013	0.702632	CPY64_RS07580	DHCW motif cupin fold protein
gene-CPY64_RS07585	26.3567	21.3467	0.109094	0.949658	CPY64_RS07585	hypothetical protein
gene-CPY64_RS07590	75.9067	45.52	0.593278	0.557899	CPY64_RS07590	hypothetical protein
gene-CPY64_RS07595	289.37	279.657	-0.198755	0.872344	CPY64_RS07595	SPFH/Band 7/PHB domain protein
gene-CPY64_RS07600	168.863	162.44	-0.173782	0.909289	CPY64_RS07600	NfeD family protein
gene-CPY64_RS07605	251.95	150.953	0.516455	0.558937	CPY64_RS07605	class I SAM-dependent methyltransferase
gene-CPY64_RS07610	150.7	134.87	-0.00541055	1	CPY64_RS07610	WG repeat-containing protein
gene-CPY64_RS07615	1255.12	660.127	1.35389	0.110008	CPY64_RS07615	DUF333 domain-containing protein
gene-CPY64_RS07620	338.21	120.943	1.5528	0.0168845	CPY64_RS07620	hypothetical protein
gene-CPY64_RS07625	138.08	55.53	1.04251	0.150453	CPY64_RS07625	carbohydrate kinase family protein
gene-CPY64_RS07635	958.197	393.477	1.66842	0.112711	CPY64_RS07635	DUF333 domain-containing protein
gene-CPY64_RS07640	555.023	290.547	0.640105	0.477441	thrS	threonine--tRNA ligase
gene-CPY64_RS07645	3281.6	2024.11	0.557841	0.586856	infC	translation initiation factor IF-3
gene-CPY64_RS07650	536.553	275.843	0.663745	0.477441	gshB	glutathione synthase
gene-CPY64_RS07655	601.477	197.69	1.48579	0.0215215	CPY64_RS07655	IIA component of sugar transport PTS system
gene-CPY64_RS07660	279.71	96.3167	1.5487	0.0151251	CPY64_RS07660	HPr family phosphocarrier protein
gene-CPY64_RS07665	410.407	191.343	0.797266	0.384727	ptsP	phosphoenolpyruvate--protein phosphotransferase
gene-CPY64_RS07670	989.6	512.613	0.852602	0.411919	CPY64_RS07670	hypothetical protein
gene-CPY64_RS07675	1639.82	1456.04	0.513222	0.752364	CPY64_RS07675	accessory factor UbiK family protein
gene-CPY64_RS07680	184.42	147.41	0.0539173	0.975427	CPY64_RS07680	MFS transporter
gene-CPY64_RS07685	75.9033	37.2267	0.768969	0.350642	CPY64_RS07685	pentapeptide repeat-containing protein
gene-CPY64_RS07690	43.54	26.37	0.415542	0.78096	CPY64_RS07690	YifB family Mg chelatase-like AAA ATPase
gene-CPY64_RS07695	1422.85	1351.91	0.731053	0.504583	rpmI	50S ribosomal protein L35
gene-CPY64_RS07700	6728.89	7705.47	-0.293837	0.812455	rplT	50S ribosomal protein L20
gene-CPY64_RS07705	201.847	208.61	-0.348192	0.789742	pheS	phenylalanine--tRNA ligase subunit alpha
gene-CPY64_RS07710	325.353	268.397	-0.0442704	0.983638	CPY64_RS07710	phenylalanine--tRNA ligase subunit beta
gene-CPY64_RS07715	488.51	585.497	-0.181965	0.915498	CPY64_RS07715	integration host factor subunit alpha
gene-CPY64_RS07720	783.79	766.833	-0.0493903	0.97779	CPY64_RS07720	MerR family transcriptional regulator
gene-CPY64_RS07725	52.9133	21.5233	0.97566	0.383868	CPY64_RS07725	ferritin-like domain-containing protein
gene-CPY64_RS07730	78.5567	52.0267	0.295746	0.812879	CPY64_RS07730	hypothetical protein
gene-CPY64_RS07740	144.237	37.18	1.59229	0.190895	CPY64_RS07740	ABC transporter ATP-binding protein/permease
gene-CPY64_RS07745	311.6	58.3867	2.12952	0.00248837	CPY64_RS07745	SUF system Fe-S cluster assembly regulator
gene-CPY64_RS07750	581.647	364.153	0.335033	0.843635	sufB	Fe-S cluster assembly protein SufB
gene-CPY64_RS07755	646.447	517.127	-0.00358613	1	sufC	Fe-S cluster assembly ATPase SufC
gene-CPY64_RS07760	521.297	343.983	0.252728	0.895854	sufD	Fe-S cluster assembly protein SufD
gene-CPY64_RS07765	538.717	298.903	0.513971	0.716774	CPY64_RS07765	cysteine desulfurase
gene-CPY64_RS07770	548.833	267.17	0.771799	0.447543	CPY64_RS07770	SUF system NifU family Fe-S cluster assembly protein
gene-CPY64_RS07775	1170.06	512.76	0.89627	0.374836	sufT	putative Fe-S cluster assembly protein SufT
gene-CPY64_RS07780	40.8833	16.5033	1.0282	0.353331	CPY64_RS07780	ABC transporter ATP-binding protein
gene-CPY64_RS07785	16.54	9.17667	0.560632	0.696619	CPY64_RS07785	N-carbamoyl-D-amino-acid hydrolase
gene-CPY64_RS07790	17.0333	9.54333	0.558929	0.582752	CPY64_RS07790	YgeY family selenium metabolism-linked hydrolase
gene-CPY64_RS07795	22.4533	22.4233	-0.2633	0.817698	CPY64_RS07795	M81 family metallopeptidase
gene-CPY64_RS07805	157.807	14.5067	3.22655	0.000311986	CPY64_RS07805	hypothetical protein
gene-CPY64_RS07810	94.4667	37.8967	1.53717	0.229443	CPY64_RS07810	hypothetical protein
gene-CPY64_RS07820	28.6967	17.95	0.377577	0.794505	CPY64_RS07820	ParB/Srx family N-terminal domain-containing protein
gene-CPY64_RS07825	85.37	49.7367	0.843728	0.412781	CPY64_RS07825	hypothetical protein
gene-CPY64_RS07830	241.64	47.8533	2.19466	0.00100076	CPY64_RS07830	copper uptake system-associated protein
gene-CPY64_RS07835	58.2567	9.40333	2.29926	0.00658757	CPY64_RS07835	TonB-dependent receptor
gene-CPY64_RS07840	57.1233	21.8833	1.31008	0.116531	CPY64_RS07840	hypothetical protein
gene-CPY64_RS07845	42.8467	54.4633	-0.603212	0.469522	CPY64_RS07845	D-serine ammonia-lyase
gene-CPY64_RS07850	5.51333	3.05	0.613761	0.624763	CPY64_RS07850	c-type cytochrome
gene-CPY64_RS07855	7.22	5.26333	0.194767	0.885019	CPY64_RS07855	cytochrome c
gene-CPY64_RS07860	32.7967	86.05	-1.60994	0.0386697	CPY64_RS07860	FAD-binding oxidoreductase
gene-CPY64_RS07865	18.5733	34.78	-1.14992	0.116746	CPY64_RS07865	membrane protein
gene-CPY64_RS07870	109.007	57.42	0.70578	0.394286	CPY64_RS07870	XRE family transcriptional regulator
gene-CPY64_RS07875	932.633	1707.84	-0.999754	0.25876	CPY64_RS07875	hypothetical protein
gene-CPY64_RS07880	95.84	84.2233	-0.13	0.946748	CPY64_RS07880	SUMF1/EgtB/PvdO family nonheme iron enzyme
gene-CPY64_RS07885	31.9367	17.11	0.660173	0.504812	CPY64_RS07885	hypothetical protein
gene-CPY64_RS07890	331.83	80.93	2.90088	0.0486148	CPY64_RS07890	hypothetical protein
gene-CPY64_RS07895	48.34	24.74	0.676771	0.470002	CPY64_RS07895	potassium transporter
gene-CPY64_RS07900	82.11	60.0767	0.264059	0.819109	CPY64_RS07900	TrkA family potassium uptake protein
gene-CPY64_RS07905	291.373	156.327	0.627923	0.50883	CPY64_RS07905	alkene reductase
gene-CPY64_RS07910	214.17	238.6	-0.294306	0.787707	CPY64_RS07910	PaaI family thioesterase
gene-CPY64_RS07915	525.39	722.057	-0.538163	0.596948	CPY64_RS07915	GatB/YqeY domain-containing protein
gene-CPY64_RS07920	13.18	9.94667	0.129978	0.932267	CPY64_RS07920	error-prone DNA polymerase
gene-CPY64_RS07925	6.69	3.19	0.81588	0.49195	CPY64_RS07925	hypothetical protein
gene-CPY64_RS07930	8.20667	6.68667	0.0858273	0.990105	imuA	translesion DNA synthesis-associated protein ImuA
gene-CPY64_RS07935	121.753	85.4733	0.274019	0.814803	CPY64_RS07935	DTW domain-containing protein
gene-CPY64_RS07940	144.257	125.947	0.139594	0.933493	CPY64_RS07940	carboxypeptidase-like regulatory domain-containing protein
gene-CPY64_RS07945	67.81	35.7767	0.675774	0.406207	CPY64_RS07945	NRDE family protein
gene-CPY64_RS07950	26.9633	22.2	0.0365104	0.985204	CPY64_RS07950	succinylglutamate desuccinylase/aspartoacylase family protein
gene-CPY64_RS07955	58.6467	56.54	-0.181704	0.889353	CPY64_RS07955	tripartite tricarboxylate transporter substrate binding protein
gene-CPY64_RS07960	48.3833	18.4867	1.10478	0.142334	CPY64_RS07960	LysR family transcriptional regulator
gene-CPY64_RS07965	324.22	322.247	-0.20777	0.875086	pbpG	D-alanyl-D-alanine endopeptidase
gene-CPY64_RS07970	54.71	33.9633	0.592784	0.549767	CPY64_RS07970	flagellar protein FlhE
gene-CPY64_RS07975	68.7833	118.797	-1.00223	0.175989	CPY64_RS07975	MotA/TolQ/ExbB proton channel family protein
gene-CPY64_RS07980	54.2133	66.81	-0.541747	0.621698	CPY64_RS07980	OmpA family protein
gene-CPY64_RS07985	14.4433	30.49	-1.35225	0.0421228	CPY64_RS07985	sodium:solute symporter family protein
gene-CPY64_RS07990	59.7633	62.47	-0.371579	0.79798	CPY64_RS07990	3-oxoacyl-ACP reductase
gene-CPY64_RS07995	35.5633	66.0533	-1.17912	0.129474	CPY64_RS07995	LLM class flavin-dependent oxidoreductase
gene-CPY64_RS08000	198.303	123.113	0.483769	0.670207	CPY64_RS08000	SDR family NAD(P)-dependent oxidoreductase
gene-CPY64_RS08005	271.85	153.343	0.635019	0.47135	CPY64_RS08005	riboflavin synthase
gene-CPY64_RS08010	57.5467	45.2433	0.202837	0.879818	CPY64_RS08010	AAA family ATPase
gene-CPY64_RS08015	35.84	22.7167	0.399425	0.696647	CPY64_RS08015	aspartate ammonia-lyase
gene-CPY64_RS08020	46.73	18.22	1.11976	0.174041	CPY64_RS08020	dicarboxylate/amino acid:cation symporter
gene-CPY64_RS08025	99.2433	31.0067	1.37311	0.107958	CPY64_RS08025	sensor histidine kinase
gene-CPY64_RS08030	145.207	107.647	0.147669	0.920098	CPY64_RS08030	sigma-54 dependent transcriptional regulator
gene-CPY64_RS08035	10.78	9.30333	-0.0613144	0.974717	ttrA	tetrathionate reductase subunit TtrA
gene-CPY64_RS08040	5.80333	5.02	-0.0571939	1	nrfD	polysulfide reductase NrfD
gene-CPY64_RS08045	11.98	3.84667	1.39608	0.0577449	CPY64_RS08045	4Fe-4S dicluster domain-containing protein
gene-CPY64_RS08050	296.06	92.15	1.43365	0.180234	CPY64_RS08050	TonB-dependent siderophore receptor
gene-CPY64_RS08055	15.1067	32.71	-1.11131	0.43193	CPY64_RS08055	hypothetical protein
gene-CPY64_RS08060	47.43	80.5033	-0.995852	0.219862	CPY64_RS08060	acetamidase/formamidase family protein
gene-CPY64_RS08065	15.0133	7.39667	0.780921	0.384871	CPY64_RS08065	8-oxoguanine deaminase
gene-CPY64_RS08070	9.75667	7.13667	0.184249	0.889353	CPY64_RS08070	purine permease
gene-CPY64_RS08075	4707.03	3980.68	0.244114	0.946748	CPY64_RS08075	Hsp20/alpha crystallin family protein
gene-CPY64_RS08080	110.237	166.373	-0.832553	0.286739	CPY64_RS08080	amidohydrolase
gene-CPY64_RS08085	16.1167	14.2533	-0.0483769	0.975427	CPY64_RS08085	helix-turn-helix transcriptional regulator
gene-CPY64_RS08090	6.89	7.01667	-0.257092	0.858974	CPY64_RS08090	MFS transporter
gene-CPY64_RS08095	0.986667	1.07	-0.335292	0.932267	CPY64_RS08095	MFS transporter
gene-CPY64_RS08100	8.70667	11.2533	-0.602317	0.574473	CPY64_RS08100	alpha/beta hydrolase
gene-CPY64_RS08105	3.65	4.45	-0.493379	0.687656	CPY64_RS08105	VOC family protein
gene-CPY64_RS08110	25.9433	27.4933	-0.362593	0.757645	CPY64_RS08110	FAD-dependent monooxygenase
gene-CPY64_RS08115	80.38	88.8567	-0.30093	0.79284	CPY64_RS08115	MarR family transcriptional regulator
gene-CPY64_RS08120	64.57	69.1867	-0.322049	0.769723	nudC	NAD(+) diphosphatase
gene-CPY64_RS08125	66.8667	70.27	-0.31457	0.785508	CPY64_RS08125	YicC family protein
gene-CPY64_RS08130	90.75	56.9867	0.418474	0.667524	CPY64_RS08130	DNA repair exonuclease
gene-CPY64_RS08135	87.1867	63.8567	0.149712	0.917271	CPY64_RS08135	AAA family ATPase
gene-CPY64_RS08140	346.983	261.227	0.131279	0.936774	rph	ribonuclease PH
gene-CPY64_RS08145	216.733	136.32	0.348285	0.828457	rdgB	RdgB/HAM1 family non-canonical purine NTP pyrophosphatase
gene-CPY64_RS08150	124.207	70.6733	0.462434	0.769723	CPY64_RS08150	radical SAM family heme chaperone HemW
gene-CPY64_RS08155	1086.72	1777.96	-0.992784	0.214164	glnA	type I glutamate--ammonia ligase
gene-CPY64_RS08160	40.8233	39.6067	-0.0824995	0.975122	CPY64_RS08160	GNAT family N-acetyltransferase
gene-CPY64_RS08165	26.0733	21.12	0.0508716	0.97852	CPY64_RS08165	LysR family transcriptional regulator
gene-CPY64_RS08170	5.36	3.46333	0.384191	0.803387	CPY64_RS08170	MFS transporter
gene-CPY64_RS08175	13.17	9.6	0.228008	0.889366	CPY64_RS08175	glutaredoxin
gene-CPY64_RS08180	62.6733	53.12	-0.0101831	1	CPY64_RS08180	ABC transporter ATP-binding protein
gene-CPY64_RS08185	38.9167	18.7933	0.746727	0.412781	CPY64_RS08185	iron ABC transporter permease
gene-CPY64_RS08190	297.26	286.4	-0.16147	0.928973	CPY64_RS08190	Fe(3+) ABC transporter substrate-binding protein
gene-CPY64_RS08195	283.41	148.103	0.69989	0.384727	CPY64_RS08195	ferredoxin--NADP reductase
gene-CPY64_RS08200	1682.34	1232.56	0.374918	0.717104	CPY64_RS08200	Rid family detoxifying hydrolase
gene-CPY64_RS08205	381.34	136.78	1.15926	0.215419	recG	ATP-dependent DNA helicase RecG
gene-CPY64_RS08210	294.143	227.87	0.0856495	0.966174	CPY64_RS08210	LysR family transcriptional regulator
gene-CPY64_RS08215	1829.56	3391.99	-0.962118	0.319758	CPY64_RS08215	DNA starvation/stationary phase protection protein
gene-CPY64_RS08220	3453.04	6271.78	-1.0591	0.406207	CPY64_RS08220	branched-chain amino acid ABC transporter substrate-binding protein
gene-CPY64_RS08225	246.603	196.463	0.0677896	0.967871	CPY64_RS08225	sn-glycerol-3-phosphate import ATP-binding protein UgpC
gene-CPY64_RS08230	200.19	116.153	0.512847	0.588511	ugpE	sn-glycerol-3-phosphate ABC transporter permease UgpE
gene-CPY64_RS08235	168.873	148.177	-0.105595	0.957276	ugpA	sn-glycerol-3-phosphate ABC transporter permease UgpA
gene-CPY64_RS08240	807.963	1426.37	-1.04897	0.247727	ugpB	sn-glycerol-3-phosphate ABC transporter substrate-binding protein UgpB
gene-CPY64_RS08245	315.403	349.197	-0.400287	0.685774	CPY64_RS08245	pyrroline-5-carboxylate reductase
gene-CPY64_RS08250	2001.18	6522.81	-1.89131	0.100084	CPY64_RS08250	high-affinity branched-chain amino acid ABC transporter substrate-binding protein
gene-CPY64_RS08255	406.583	1318.81	-1.93797	0.0154148	livH	high-affinity branched-chain amino acid ABC transporter permease LivH
gene-CPY64_RS08260	622.91	1629.73	-1.6488	0.0287579	CPY64_RS08260	high-affinity branched-chain amino acid ABC transporter permease LivM
gene-CPY64_RS08265	536.31	1159.52	-1.32691	0.0739044	livG	high-affinity branched-chain amino acid ABC transporter ATP-binding protein LivG
gene-CPY64_RS08270	446.313	782.557	-1.02608	0.184038	CPY64_RS08270	ABC transporter ATP-binding protein
gene-CPY64_RS08275	419.897	637.233	-0.729282	0.513811	CPY64_RS08275	glutathione S-transferase N-terminal domain-containing protein
gene-CPY64_RS08280	342.03	292.987	-0.0355669	0.985907	CPY64_RS08280	S9 family peptidase
gene-CPY64_RS08285	115.85	106.41	-0.115102	0.93853	CPY64_RS08285	D-2-hydroxyacid dehydrogenase
gene-CPY64_RS08290	108.31	80.37	0.17623	0.900652	CPY64_RS08290	SDR family oxidoreductase
gene-CPY64_RS08295	88.7933	49.4367	0.531774	0.634709	CPY64_RS08295	aldehyde dehydrogenase
gene-CPY64_RS08300	302.797	312.013	-0.321925	0.785508	fumC	class II fumarate hydratase
gene-CPY64_RS08305	147.54	80.2233	0.589313	0.542423	CPY64_RS08305	PQQ-dependent sugar dehydrogenase
gene-CPY64_RS08310	200.147	138.82	0.272589	0.819109	CPY64_RS08310	class I SAM-dependent methyltransferase
gene-CPY64_RS08315	1028.97	709.26	0.472913	0.646651	CPY64_RS08315	universal stress protein
gene-CPY64_RS08320	356.44	127.5	1.19117	0.180234	CPY64_RS08320	c-type cytochrome
gene-CPY64_RS08325	24.43	23.58	-0.176881	0.892187	CPY64_RS08325	helix-turn-helix transcriptional regulator
gene-CPY64_RS08330	11.5267	16.6233	-0.764183	0.349547	CPY64_RS08330	aldolase
gene-CPY64_RS08335	11.53	12.4033	-0.220722	0.967871	CPY64_RS08335	RidA family protein
gene-CPY64_RS08340	6.88333	5.5	0.0734407	0.983631	CPY64_RS08340	aldehyde dehydrogenase family protein
gene-CPY64_RS08345	7.53667	8.48	-0.440381	0.623303	CPY64_RS08345	FAD-dependent monooxygenase
gene-CPY64_RS08350	45.03	41.5833	-0.173234	0.903232	CPY64_RS08350	cyanate transporter
gene-CPY64_RS08355	121.907	129.397	-0.28818	0.805948	CPY64_RS08355	ankyrin repeat domain-containing protein
gene-CPY64_RS08360	94.9567	103.827	-0.355539	0.744655	CPY64_RS08360	LysR family transcriptional regulator
gene-CPY64_RS08365	84.6367	116.07	-0.325137	0.829228	CPY64_RS08365	DUF4148 domain-containing protein
gene-CPY64_RS08370	77.9033	872.887	-3.74328	8.8603e-09	CPY64_RS08370	heavy metal translocating P-type ATPase
gene-CPY64_RS08375	19.43	110.97	-2.62645	9.28597e-06	CPY64_RS08375	YtoQ family protein
gene-CPY64_RS08380	7.55	12.0433	-0.929711	0.21243	CPY64_RS08380	cyclase family protein
gene-CPY64_RS08385	7.08667	3.36333	0.829811	0.557899	CPY64_RS08385	DsbA family protein
gene-CPY64_RS08390	30.1467	23.1433	0.132603	0.931632	CPY64_RS08390	LysR family transcriptional regulator
gene-CPY64_RS08395	49.1367	20.0067	1.02525	0.190707	CPY64_RS08395	tyrosine-type recombinase/integrase
gene-CPY64_RS08400	33.2633	21.4933	0.382041	0.702632	CPY64_RS08400	DNA-binding protein
gene-CPY64_RS08405	41.6233	616.99	-4.18466	1.54169e-11	CPY64_RS08405	multicopper oxidase family protein
gene-CPY64_RS08410	159.63	219.187	-0.721979	0.355833	purT	formate-dependent phosphoribosylglycinamide formyltransferase
gene-CPY64_RS08415	62.2267	62.8833	-0.210174	0.864613	CPY64_RS08415	hypothetical protein
gene-CPY64_RS08420	78.4167	76.2433	-0.230046	0.846173	pap	polyphosphate:AMP phosphotransferase
gene-CPY64_RS08425	87.4233	79.8033	-0.0690835	0.974717	CPY64_RS08425	glucose 1-dehydrogenase
gene-CPY64_RS08430	18.78	48.4833	-1.57314	0.0380731	CPY64_RS08430	hypothetical protein
gene-CPY64_RS08435	88	72.1167	0.217587	0.894244	CPY64_RS08435	GNAT family N-acetyltransferase
gene-CPY64_RS08440	45.7767	31.43	0.289312	0.789742	CPY64_RS08440	tyrosine-type recombinase/integrase
gene-CPY64_RS08445	64.0767	47.3933	0.293277	0.794505	CPY64_RS08445	ClbS/DfsB family four-helix bundle protein
gene-CPY64_RS08450	70.5533	72.39	-0.205607	0.872344	CPY64_RS08450	hypothetical protein
gene-CPY64_RS08455	23.9967	23.51	-0.134972	0.954351	CPY64_RS08455	cytochrome b
gene-CPY64_RS08460	127.863	128.937	-0.118646	0.967096	CPY64_RS08460	YceI family protein
gene-CPY64_RS08465	211.407	330.71	-0.776407	0.451058	CPY64_RS08465	YceI family protein
gene-CPY64_RS08470	309.743	304.563	0.173609	0.932267	arsC	arsenate reductase (glutaredoxin)
gene-CPY64_RS08475	156.653	229.52	-0.749595	0.384727	CPY64_RS08475	glutathione S-transferase N-terminal domain-containing protein
gene-CPY64_RS08480	111.107	204.18	-1.08874	0.179045	CPY64_RS08480	RsiV family protein
gene-CPY64_RS08485	98.4967	201.067	-1.25429	0.0799111	CPY64_RS08485	DUF2789 family protein
gene-CPY64_RS08490	289.2	281.78	-0.18017	0.890856	CPY64_RS08490	ankyrin repeat domain-containing protein
gene-CPY64_RS08495	193.147	140.407	0.230185	0.847616	CPY64_RS08495	TatD family hydrolase
gene-CPY64_RS08500	136.633	140.373	-0.301659	0.806365	holB	DNA polymerase III subunit delta'
gene-CPY64_RS08505	73.48	74.7533	-0.266469	0.818142	CPY64_RS08505	deoxynucleotide monophosphate kinase
gene-CPY64_RS08510	125.287	86.04	0.278355	0.820782	mltG	endolytic transglycosylase MltG
gene-CPY64_RS08515	150.023	77.7533	0.646354	0.520349	CPY64_RS08515	folate-binding protein YgfZ
gene-CPY64_RS08520	153.983	369.823	-1.49429	0.0161463	mmsB	3-hydroxyisobutyrate dehydrogenase
gene-CPY64_RS08525	134.19	200.69	-0.812808	0.304547	CPY64_RS08525	enoyl-CoA hydratase/isomerase family protein
gene-CPY64_RS08530	73.8467	130.567	-1.07753	0.11876	CPY64_RS08530	acyl-CoA dehydrogenase family protein
gene-CPY64_RS08535	138.217	128.62	0.000771408	1	CPY64_RS08535	RnfH family protein
gene-CPY64_RS08540	323.537	305.733	-0.0251781	0.991445	CPY64_RS08540	type II toxin-antitoxin system RatA family toxin
gene-CPY64_RS08545	326.26	350.643	-0.205167	0.881161	smpB	SsrA-binding protein SmpB
gene-CPY64_RS08550	154.297	112.977	0.212122	0.866488	CPY64_RS08550	NAD(P)/FAD-dependent oxidoreductase
gene-CPY64_RS08555	226.127	195.637	-0.0185096	0.995266	CPY64_RS08555	TetR/AcrR family transcriptional regulator
gene-CPY64_RS08560	3163.57	2781.37	-0.101187	0.965465	ppsA	phosphoenolpyruvate synthase
gene-CPY64_RS08565	312.913	365.53	-0.462279	0.639715	CPY64_RS08565	kinase/pyrophosphorylase
gene-CPY64_RS08570	33.6167	19.57	0.517891	0.561179	CPY64_RS08570	amidase
gene-CPY64_RS08575	297.413	133.593	0.843588	0.401493	CPY64_RS08575	RNA methyltransferase
gene-CPY64_RS08580	359.15	133.657	1.10801	0.327236	rnhB	ribonuclease HII
gene-CPY64_RS08585	406.68	171.22	0.909793	0.46379	lpxB	lipid-A-disaccharide synthase
gene-CPY64_RS08590	686.42	503.087	0.1765	0.904949	lpxA	acyl-ACP--UDP-N-acetylglucosamine O-acyltransferase
gene-CPY64_RS08595	764.23	627.687	0.0933626	0.952939	fabZ	3-hydroxyacyl-ACP dehydratase FabZ
gene-CPY64_RS08600	834.7	709.333	-0.0741891	0.970521	lpxD	UDP-3-O-(3-hydroxymyristoyl)glucosamine N-acyltransferase
gene-CPY64_RS08605	2443.42	2952.8	-0.435274	0.693656	CPY64_RS08605	OmpH family outer membrane protein
gene-CPY64_RS08610	903.903	842.05	-0.210101	0.883227	bamA	outer membrane protein assembly factor BamA
gene-CPY64_RS08615	237.47	82.3567	1.21694	0.146691	rseP	RIP metalloprotease RseP
gene-CPY64_RS08620	352.03	201.187	0.496566	0.685774	CPY64_RS08620	1-deoxy-D-xylulose-5-phosphate reductoisomerase
gene-CPY64_RS08625	496.76	267.18	0.587954	0.626425	CPY64_RS08625	phosphatidate cytidylyltransferase
gene-CPY64_RS08630	341.417	180.72	0.592906	0.660087	uppS	di-trans%2Cpoly-cis-decaprenylcistransferase
gene-CPY64_RS08635	1035.38	886.497	-0.00225936	1	frr	ribosome recycling factor
gene-CPY64_RS08640	659.323	474.327	0.156181	0.932267	CPY64_RS08640	UMP kinase
gene-CPY64_RS08645	2506.11	4056.19	-0.960454	0.260254	CPY64_RS08645	translation elongation factor Ts
gene-CPY64_RS08650	2729.28	4490.58	-0.99206	0.249476	rpsB	30S ribosomal protein S2
gene-CPY64_RS08655	449.547	479.3	-0.38297	0.757272	map	type I methionyl aminopeptidase
gene-CPY64_RS08660	113.86	75.1067	0.26035	0.880815	CPY64_RS08660	[protein-PII] uridylyltransferase
gene-CPY64_RS08665	82.1367	47.2167	0.473973	0.769723	CPY64_RS08665	NAAT family transporter
gene-CPY64_RS08670	124.037	74.0667	0.509802	0.674934	CPY64_RS08670	disulfide bond formation protein B
gene-CPY64_RS08675	53.3867	77.0433	-0.794291	0.324059	CPY64_RS08675	serine hydrolase
gene-CPY64_RS08680	520.877	355.773	0.21922	0.889366	purF	amidophosphoribosyltransferase
gene-CPY64_RS08685	238.403	67.6767	1.50303	0.126789	CPY64_RS08685	CvpA family protein
gene-CPY64_RS08690	623.403	365.61	0.473495	0.688518	CPY64_RS08690	SPOR domain-containing protein
gene-CPY64_RS08695	280.21	237.98	-0.0645439	0.974195	folC	bifunctional tetrahydrofolate synthase/dihydrofolate synthase
gene-CPY64_RS08700	408.65	690.94	-1.00136	0.26483	lpdA	dihydrolipoyl dehydrogenase
gene-CPY64_RS08705	327.737	715.14	-1.37076	0.0724135	aceF	dihydrolipoyllysine-residue acetyltransferase
gene-CPY64_RS08710	458.167	891.127	-1.21103	0.178514	aceE	pyruvate dehydrogenase (acetyl-transferring)%2C homodimeric type
gene-CPY64_RS08715	150.443	58.8267	1.04306	0.18226	CPY64_RS08715	PAS domain-containing sensor histidine kinase
gene-CPY64_RS08720	465.99	575.837	-0.50982	0.571809	CPY64_RS08720	response regulator transcription factor
gene-CPY64_RS08725	420.837	442.373	-0.358344	0.758136	folD	bifunctional methylenetetrahydrofolate dehydrogenase/methenyltetrahydrofolate cyclohydrolase FolD
gene-CPY64_RS08730	403.91	320.04	-0.00217032	1	CPY64_RS08730	M3 family metallopeptidase
gene-CPY64_RS08735	113.657	46.4533	0.976927	0.356592	CPY64_RS08735	SCO family protein
gene-CPY64_RS08740	72.48	56.2533	0.0991648	0.95305	fusA	elongation factor G
gene-CPY64_RS08745	84.91	89.73	-0.0974831	0.968539	CPY64_RS08745	helix-turn-helix domain-containing protein
gene-CPY64_RS08750	688.757	618.53	-0.0728631	0.974717	CPY64_RS08750	dihydrolipoyl dehydrogenase
gene-CPY64_RS08755	65.84	83.96	-0.467525	0.625177	CPY64_RS08755	MerR family transcriptional regulator
gene-CPY64_RS08760	62.95	50.7033	0.0360766	0.985204	CPY64_RS08760	TRAP transporter large permease
gene-CPY64_RS08765	44.4567	41.2967	-0.064391	0.97339	CPY64_RS08765	TRAP transporter small permease
gene-CPY64_RS08770	102.473	140.21	-0.680225	0.435512	CPY64_RS08770	TRAP transporter substrate-binding protein
gene-CPY64_RS08775	65.0267	90.14	-0.636372	0.484918	CPY64_RS08775	type II 3-dehydroquinate dehydratase
gene-CPY64_RS08780	122.68	91.2567	0.213641	0.873772	CPY64_RS08780	glucose 1-dehydrogenase
gene-CPY64_RS08785	56.96	43.3533	0.166073	0.904019	CPY64_RS08785	SDR family oxidoreductase
gene-CPY64_RS08790	41.5267	25.66	0.441627	0.652883	CPY64_RS08790	alpha/beta hydrolase
gene-CPY64_RS08795	34.79	22.43	0.366963	0.722785	CPY64_RS08795	CoA transferase
gene-CPY64_RS08800	39.21	28.0567	0.251144	0.844534	CPY64_RS08800	IclR family transcriptional regulator
gene-CPY64_RS08805	54.7633	24.8433	0.904264	0.375949	CPY64_RS08805	thiolase family protein
gene-CPY64_RS08810	78.4267	17.4967	2.13306	0.0253674	CPY64_RS08810	OB-fold domain-containing protein
gene-CPY64_RS08815	30.0967	13.7133	0.965798	0.423249	CPY64_RS08815	alpha/beta hydrolase
gene-CPY64_RS08820	265.84	360.13	-0.613557	0.469522	CPY64_RS08820	nitroreductase
gene-CPY64_RS08825	449.043	323.313	0.19846	0.885381	pdxJ	pyridoxine 5'-phosphate synthase
gene-CPY64_RS08830	749.497	748.837	-0.285946	0.821258	CPY64_RS08830	efflux transporter outer membrane subunit
gene-CPY64_RS08835	667.76	648.193	-0.265416	0.839047	CPY64_RS08835	multidrug efflux RND transporter permease subunit
gene-CPY64_RS08840	509.453	469.327	-0.160848	0.916198	CPY64_RS08840	efflux RND transporter periplasmic adaptor subunit
gene-CPY64_RS08845	287.783	487.27	-0.984796	0.235953	CPY64_RS08845	ABC transporter ATP-binding protein
gene-CPY64_RS08850	292.023	540.597	-1.14764	0.220071	CPY64_RS08850	ABC transporter permease
gene-CPY64_RS08855	1410.23	2909.66	-1.24489	0.215936	CPY64_RS08855	ABC transporter substrate-binding protein
gene-CPY64_RS08860	116.163	84.94	0.216769	0.863412	CPY64_RS08860	spermidine synthase
gene-CPY64_RS08865	25.73	43.6833	-0.99077	0.276755	CPY64_RS08865	acetyl-CoA C-acyltransferase
gene-CPY64_RS08870	439.923	890.57	-1.23929	0.126009	CPY64_RS08870	acetyl-CoA C-acyltransferase family protein
gene-CPY64_RS08875	195.063	274.543	-0.546475	0.657222	CPY64_RS08875	universal stress protein
gene-CPY64_RS08880	122.87	60.5233	0.744292	0.371247	CPY64_RS08880	isocitrate lyase/phosphoenolpyruvate mutase family protein
gene-CPY64_RS08885	29.1433	16.3067	0.576152	0.533257	CPY64_RS08885	LysR family transcriptional regulator
gene-CPY64_RS08890	141.86	146.22	-0.335479	0.769723	CPY64_RS08890	arginine/lysine/ornithine decarboxylase
gene-CPY64_RS08900	116.423	136.947	-0.513135	0.660087	xth	exodeoxyribonuclease III
gene-CPY64_RS08905	217.21	216.983	-0.088089	0.962895	CPY64_RS08905	hypothetical protein
gene-CPY64_RS08910	100.657	112.957	-0.45655	0.721224	gmk	guanylate kinase
gene-CPY64_RS08915	2323.4	1639.77	0.948682	0.233713	CPY64_RS08915	DNA-directed RNA polymerase subunit omega
gene-CPY64_RS08920	568.23	355.793	0.351099	0.805299	CPY64_RS08920	bifunctional (p)ppGpp synthetase/guanosine-3'%2C5'-bis(diphosphate) 3'-pyrophosphohydrolase
gene-CPY64_RS08925	91.0033	53.8967	0.600031	0.546371	CPY64_RS08925	AzlD domain-containing protein
gene-CPY64_RS08930	56.6633	35.4667	0.39897	0.778952	CPY64_RS08930	AzlC family ABC transporter permease
gene-CPY64_RS08935	71.6467	53.94	0.115947	0.947558	CPY64_RS08935	M23 family metallopeptidase
gene-CPY64_RS08940	249.877	331.36	-0.68958	0.460333	CPY64_RS08940	SurA N-terminal domain-containing protein
gene-CPY64_RS08945	324.263	296.74	-0.0921386	0.95995	ugpQ	glycerophosphodiester phosphodiesterase
gene-CPY64_RS08950	213.993	143.49	0.312479	0.789742	CPY64_RS08950	23S rRNA (adenine(2030)-N(6))-methyltransferase RlmJ
gene-CPY64_RS08955	341.543	274.033	0.115367	0.943519	CPY64_RS08955	rRNA pseudouridine synthase
gene-CPY64_RS08960	106.54	124.187	-0.402575	0.679469	CPY64_RS08960	chorismate lyase
gene-CPY64_RS08965	88.8767	53.28	0.436133	0.719314	CPY64_RS08965	MFS transporter
gene-CPY64_RS08970	194.973	216.203	-0.370126	0.726059	CPY64_RS08970	aldo/keto reductase
gene-CPY64_RS08975	264.943	197.23	0.485193	0.66411	CPY64_RS08975	P-II family nitrogen regulator
gene-CPY64_RS08980	107.273	65.9033	0.414334	0.704743	CPY64_RS08980	mechanosensitive ion channel
gene-CPY64_RS08985	229.537	284.917	-0.589783	0.534039	argH	argininosuccinate lyase
gene-CPY64_RS08990	63.99	48.79	0.119392	0.935874	CPY64_RS08990	DUF6516 family protein
gene-CPY64_RS08995	47.2133	10.38	1.83116	0.117049	CPY64_RS08995	penicillin acylase family protein
gene-CPY64_RS09000	415.02	143.147	1.26251	0.243094	CPY64_RS09000	FAD-binding oxidoreductase
gene-CPY64_RS09005	115.757	56.01	0.871499	0.270138	CPY64_RS09005	TetR family transcriptional regulator
gene-CPY64_RS09010	172.423	176.107	-0.33907	0.785114	rlmD	23S rRNA (uracil(1939)-C(5))-methyltransferase RlmD
gene-CPY64_RS09015	993.55	993.71	-0.253788	0.839047	CPY64_RS09015	peptidoglycan DD-metalloendopeptidase family protein
gene-CPY64_RS09020	302.313	164.497	0.643254	0.434594	CPY64_RS09020	protein-L-isoaspartate(D-aspartate) O-methyltransferase
gene-CPY64_RS09025	316.817	314.973	-0.24553	0.844534	surE	5'/3'-nucleotidase SurE
gene-CPY64_RS09030	249.247	201.313	0.0927485	0.952939	plsY	glycerol-3-phosphate 1-O-acyltransferase PlsY
gene-CPY64_RS09035	256.65	198.673	0.124498	0.932267	tsaD	tRNA (adenosine(37)-N6)-threonylcarbamoyltransferase complex transferase subunit TsaD
gene-CPY64_RS09040	214.857	430.68	-1.23345	0.131016	CPY64_RS09040	NCS2 family permease
gene-CPY64_RS09045	540.097	1197.54	-1.13865	0.168152	trxA	thioredoxin
gene-CPY64_RS09050	234.307	353.353	-0.599451	0.492587	CPY64_RS09050	DUF2024 family protein
gene-CPY64_RS09055	278.37	197	0.208252	0.919003	CPY64_RS09055	redoxin family protein
gene-CPY64_RS09060	188.203	79.7467	0.918837	0.449246	CPY64_RS09060	IMPACT family protein
gene-CPY64_RS09065	510.763	308.67	0.397377	0.779953	CPY64_RS09065	ABC-F family ATPase
gene-CPY64_RS09070	424.483	366.167	-0.0467617	0.977792	CPY64_RS09070	LD-carboxypeptidase
gene-CPY64_RS09075	188.753	169.353	0.0123583	1	CPY64_RS09075	tRNA adenosine(34) deaminase TadA
gene-CPY64_RS09080	101.06	66.1633	0.363735	0.722785	CPY64_RS09080	ABC transporter ATP-binding protein
gene-CPY64_RS09085	85.71	71.8767	0.0340531	0.985204	CPY64_RS09085	ABC transporter permease
gene-CPY64_RS09090	177.69	108.673	0.503652	0.5792	CPY64_RS09090	GNAT family N-acetyltransferase
gene-CPY64_RS09095	339.323	231.16	0.42084	0.702632	CPY64_RS09095	YajQ family cyclic di-GMP-binding protein
gene-CPY64_RS09100	847.017	2571.63	-1.87236	0.00368675	CPY64_RS09100	acyl-CoA synthetase
gene-CPY64_RS09105	190.053	163.01	0.00140036	1	crcB	fluoride efflux transporter CrcB
gene-CPY64_RS09110	143.897	84.08	0.503161	0.611678	CPY64_RS09110	glutamine amidotransferase
gene-CPY64_RS09115	53.5067	56.6733	-0.326492	0.772742	CPY64_RS09115	helix-turn-helix transcriptional regulator
gene-CPY64_RS09120	31.4067	37.4633	-0.495154	0.60367	CPY64_RS09120	bile acid:sodium symporter
gene-CPY64_RS09125	130.803	84.51	0.434281	0.747695	CPY64_RS09125	TlpA family protein disulfide reductase
gene-CPY64_RS09130	261.02	264.45	-0.251447	0.829228	CPY64_RS09130	phosphoribosylanthranilate isomerase
gene-CPY64_RS09135	254.527	339.32	-0.727057	0.465275	CPY64_RS09135	TRAP transporter large permease subunit
gene-CPY64_RS09140	282.913	304.217	-0.313891	0.80912	CPY64_RS09140	TRAP transporter small permease subunit
gene-CPY64_RS09145	211.717	110.627	0.633016	0.596732	truA	tRNA pseudouridine(38-40) synthase TruA
gene-CPY64_RS09150	543.073	442.873	-0.0119172	1	CPY64_RS09150	LysM peptidoglycan-binding domain-containing protein
gene-CPY64_RS09155	1508.01	1748.74	-0.471537	0.646532	asd	aspartate-semialdehyde dehydrogenase
gene-CPY64_RS09160	246.557	181.973	0.152617	0.917876	leuB	3-isopropylmalate dehydrogenase
gene-CPY64_RS09165	135.267	147.21	-0.352846	0.769723	leuD	3-isopropylmalate dehydratase small subunit
gene-CPY64_RS09170	148.063	164.75	-0.428258	0.685774	leuC	3-isopropylmalate dehydratase large subunit
gene-CPY64_RS09175	52.17	37.96	0.217261	0.884216	CPY64_RS09175	PLP-dependent aminotransferase family protein
gene-CPY64_RS09180	21.4967	32.21	-0.716721	0.475718	CPY64_RS09180	carboxymuconolactone decarboxylase family protein
gene-CPY64_RS09185	84.7967	137.033	-0.844922	0.286249	CPY64_RS09185	heme-binding protein
gene-CPY64_RS09190	188.863	105.603	0.668452	0.434501	CPY64_RS09190	response regulator
gene-CPY64_RS09195	82.86	44.0867	0.639894	0.451068	CPY64_RS09195	two-component sensor histidine kinase
gene-CPY64_RS09200	197.997	151.65	0.149057	0.920098	CPY64_RS09200	M48 family metallopeptidase
gene-CPY64_RS09205	274.497	222.543	0.00683185	1	aroC	chorismate synthase
gene-CPY64_RS09210	297.55	181.803	0.409374	0.731971	CPY64_RS09210	YdiU family protein
gene-CPY64_RS09215	333.723	155.203	0.938553	0.233713	CPY64_RS09215	DUF2069 domain-containing protein
gene-CPY64_RS09220	99.89	46.5	0.804164	0.351298	CPY64_RS09220	YihY family inner membrane protein
gene-CPY64_RS09225	682.293	1055.63	-0.714224	0.456011	CPY64_RS09225	CBS domain-containing protein
gene-CPY64_RS09230	151.657	114.977	0.148006	0.917271	dusA	tRNA dihydrouridine(20/20a) synthase DusA
gene-CPY64_RS09235	89.8567	128.35	-0.802195	0.384727	CPY64_RS09235	homoserine kinase
gene-CPY64_RS09240	116.447	96.9067	-0.0186531	0.994066	CPY64_RS09240	hypothetical protein
gene-CPY64_RS09245	18.54	7.35	1.22162	0.212533	CPY64_RS09245	hypothetical protein
gene-CPY64_RS09250	9.35333	7.78667	0.0388452	1	CPY64_RS09250	type II secretion system F family protein
gene-CPY64_RS09255	4.64333	6.30667	-0.649808	0.575984	CPY64_RS09255	type II secretion system F family protein
gene-CPY64_RS09260	15.0733	12.0467	0.057681	0.975122	tadA	Flp pilus assembly complex ATPase component TadA
gene-CPY64_RS09265	7.01333	2.35333	1.29723	0.260091	CPY64_RS09265	pilus assembly protein N-terminal domain-containing protein
gene-CPY64_RS09270	7.73333	3.11667	1.06463	0.413108	cpaB	Flp pilus assembly protein CpaB
gene-CPY64_RS09275	9.83333	1.62333	2.20739	0.169039	CPY64_RS09275	hypothetical protein
gene-CPY64_RS09280	12.9733	4.42333	1.29268	0.303769	CPY64_RS09280	hypothetical protein
gene-CPY64_RS09285	11.2833	5.31	0.79577	0.592275	CPY64_RS09285	hypothetical protein
gene-CPY64_RS09295	1781.7	1618.58	-0.148366	0.931632	CPY64_RS09295	fumarylacetoacetate hydrolase family protein
gene-CPY64_RS09300	1307.45	1308.17	-0.198197	0.884216	ppa	inorganic diphosphatase
gene-CPY64_RS09305	793.79	491.747	0.380489	0.769723	CPY64_RS09305	hypothetical protein
gene-CPY64_RS09310	768.687	489.32	0.353952	0.77295	CPY64_RS09310	uroporphyrinogen-III C-methyltransferase
gene-CPY64_RS09315	349.42	187.757	0.6352	0.47135	CPY64_RS09315	uroporphyrinogen-III synthase
gene-CPY64_RS09320	677.357	519.147	0.10605	0.949658	hemC	hydroxymethylbilane synthase
gene-CPY64_RS09325	229.367	195.547	0.0488802	0.977885	CPY64_RS09325	TerC family protein
gene-CPY64_RS09330	1158.6	1280.5	-0.412152	0.710786	sucD	succinate--CoA ligase subunit alpha
gene-CPY64_RS09335	836.827	850.68	-0.32495	0.812455	sucC	ADP-forming succinate--CoA ligase subunit beta
gene-CPY64_RS09340	324.22	169.373	0.712135	0.383868	CPY64_RS09340	DUF2889 domain-containing protein
gene-CPY64_RS09345	60.5833	30.9033	0.688597	0.434039	metE	5-methyltetrahydropteroyltriglutamate--homocysteine S-methyltransferase
gene-CPY64_RS09350	330.17	151.937	0.802138	0.47135	CPY64_RS09350	LysR family transcriptional regulator
gene-CPY64_RS09355	283.09	164.027	0.532802	0.607688	recX	recombination regulator RecX
gene-CPY64_RS09360	643.463	731.59	-0.427614	0.693656	recA	recombinase RecA
gene-CPY64_RS09365	109.52	183.687	-0.907325	0.4205	CPY64_RS09365	response regulator transcription factor
gene-CPY64_RS09370	23.2967	19.7433	-0.0411512	0.982158	CPY64_RS09370	sensor histidine kinase
gene-CPY64_RS09375	28.7133	22.9233	0.0344268	0.987334	CPY64_RS09375	MFS transporter
gene-CPY64_RS09380	290.93	250.023	-0.0552906	0.975122	CPY64_RS09380	recombination-associated protein RdgC
gene-CPY64_RS09385	38.1367	29.7533	0.103324	0.946611	CPY64_RS09385	AraC family transcriptional regulator
gene-CPY64_RS09390	197.843	30.3767	2.46883	0.0898489	CPY64_RS09390	long-chain-fatty-acid--CoA ligase
gene-CPY64_RS09395	532.31	72.5367	2.6947	0.0547696	CPY64_RS09395	crotonase/enoyl-CoA hydratase family protein
gene-CPY64_RS09400	303.963	75.5067	2.23511	0.13331	CPY64_RS09400	DUF485 domain-containing protein
gene-CPY64_RS09405	160.307	42.9467	1.68583	0.170842	actP	cation/acetate symporter ActP
gene-CPY64_RS09410	370.15	244.887	0.377865	0.850594	CPY64_RS09410	CoA-acylating methylmalonate-semialdehyde dehydrogenase
gene-CPY64_RS09415	167.29	419.237	-1.56979	0.0227919	CPY64_RS09415	aspartate carbamoyltransferase
gene-CPY64_RS09420	80.98	118.673	-0.724832	0.427715	CPY64_RS09420	hypothetical protein
gene-CPY64_RS09425	855.22	1625.54	-1.0697	0.190177	CPY64_RS09425	hypothetical protein
gene-CPY64_RS09430	158.733	60.6867	1.04575	0.349737	pbpC	penicillin-binding protein 1C
gene-CPY64_RS09435	232.837	185.67	0.0136773	0.999167	CPY64_RS09435	hypothetical protein
gene-CPY64_RS09440	492.36	260.65	0.778747	0.363823	CPY64_RS09440	hypothetical protein
gene-CPY64_RS09445	1558.97	232.193	2.40085	0.00411655	CPY64_RS09445	nitronate monooxygenase family protein
gene-CPY64_RS09450	2926	321.583	2.82448	0.0040524	hemN	oxygen-independent coproporphyrinogen III oxidase
gene-CPY64_RS09455	163.113	86.6067	0.575077	0.668461	CPY64_RS09455	monovalent cation/H+ antiporter subunit A
gene-CPY64_RS09460	139.61	83.4467	0.656583	0.412781	CPY64_RS09460	Na+/H+ antiporter subunit C
gene-CPY64_RS09465	128.3	68.4867	0.572703	0.662159	CPY64_RS09465	monovalent cation/H+ antiporter subunit D
gene-CPY64_RS09470	134.36	84.9133	0.414515	0.725091	CPY64_RS09470	Na+/H+ antiporter subunit E
gene-CPY64_RS09475	73.25	59.85	0.2324	0.883227	CPY64_RS09475	K+/H+ antiporter subunit F
gene-CPY64_RS09480	109.06	85.7	0.0932482	0.968771	CPY64_RS09480	monovalent cation/H(+) antiporter subunit G
gene-CPY64_RS09485	698.89	523.69	0.492092	0.785114	CPY64_RS09485	hypothetical protein
gene-CPY64_RS09490	14.3133	9.93667	0.295195	0.814611	CPY64_RS09490	MHS family MFS transporter
gene-CPY64_RS09495	5.69667	7.16333	-0.49544	0.818142	CPY64_RS09495	cupin domain-containing protein
gene-CPY64_RS09500	7.10667	7.89	-0.312444	0.967871	CPY64_RS09500	ferredoxin family protein
gene-CPY64_RS09505	100.503	67.68	0.354736	0.731971	CPY64_RS09505	XRE family transcriptional regulator
gene-CPY64_RS09510	261.61	202.27	0.200226	0.891248	CPY64_RS09510	DJ-1/PfpI family protein
gene-CPY64_RS09515	94.6567	45.3633	0.739297	0.420714	CPY64_RS09515	potassium transporter Kup
gene-CPY64_RS09520	146.177	72.86	0.714256	0.421937	CPY64_RS09520	HAMP domain-containing histidine kinase
gene-CPY64_RS09525	439.203	311.623	0.322302	0.78444	CPY64_RS09525	response regulator transcription factor
gene-CPY64_RS09530	229.027	168.65	0.296601	0.805299	CPY64_RS09530	biopolymer transporter ExbD
gene-CPY64_RS09535	277.863	257.397	-0.13604	0.928973	CPY64_RS09535	MotA/TolQ/ExbB proton channel family protein
gene-CPY64_RS09540	232.19	220.393	-0.194325	0.889366	CPY64_RS09540	energy transducer TonB
gene-CPY64_RS09545	997.237	1947.51	-1.21448	0.100439	CPY64_RS09545	sulfate ABC transporter ATP-binding protein
gene-CPY64_RS09550	567.417	457.383	-0.016202	0.999167	cysW	sulfate ABC transporter permease subunit CysW
gene-CPY64_RS09555	570.21	624.48	-0.470793	0.794447	cysT	sulfate ABC transporter permease subunit CysT
gene-CPY64_RS09560	725.787	1773.66	-1.63242	0.148075	CPY64_RS09560	sulfate ABC transporter substrate-binding protein
gene-CPY64_RS09565	117.137	36.12	1.35381	0.212806	CPY64_RS09565	class I SAM-dependent methyltransferase
gene-CPY64_RS09570	121.78	41.2133	1.31366	0.249476	CPY64_RS09570	hypothetical protein
gene-CPY64_RS09575	19644.2	2289.97	2.95127	0.00246281	CPY64_RS09575	cold-shock protein
gene-CPY64_RS09585	268.753	38.4533	3.26289	0.00146466	CPY64_RS09585	hypothetical protein
gene-CPY64_RS09590	1590.2	39.8767	6.23665	5.63594e-05	CPY64_RS09590	DUF2158 domain-containing protein
gene-CPY64_RS09595	90.1533	130.52	0.636619	0.762931	CPY64_RS09595	DUF2158 domain-containing protein
gene-CPY64_RS09600	265.987	450.973	-0.946745	0.25665	CPY64_RS09600	SHOCT domain-containing protein
gene-CPY64_RS09610	12.12	23.5667	-1.13586	0.178178	CPY64_RS09610	lysozyme
gene-CPY64_RS09615	17.7067	24.6133	-0.574611	0.693656	CPY64_RS09615	hypothetical protein
gene-CPY64_RS09620	9.38667	8.37	-0.0899194	0.960593	CPY64_RS09620	hypothetical protein
gene-CPY64_RS09625	7.56667	7.44667	-0.258412	0.827652	CPY64_RS09625	hypothetical protein
gene-CPY64_RS09635	8.05333	12	-0.721676	0.677659	CPY64_RS09635	DUF1833 family protein
gene-CPY64_RS09640	38.2267	28.3833	0.381633	0.884216	CPY64_RS09640	hypothetical protein
gene-CPY64_RS09645	2.49	3.11	-0.593446	0.519045	CPY64_RS09645	phage tail tape measure protein
gene-CPY64_RS09660	8.81	19.5533	-1.38496	0.0339193	CPY64_RS09660	hypothetical protein
gene-CPY64_RS09670	19.0333	34.4867	-0.95374	0.294059	CPY64_RS09670	hypothetical protein
gene-CPY64_RS09675	11.0667	35.1	-1.74189	0.0636695	CPY64_RS09675	hypothetical protein
gene-CPY64_RS09680	10.0167	14.01	-0.737156	0.363823	CPY64_RS09680	major capsid protein
gene-CPY64_RS09685	15.4933	17.5067	-0.254839	0.920098	CPY64_RS09685	head decoration protein
gene-CPY64_RS09690	11.5433	15.64	-0.673436	0.56859	CPY64_RS09690	Clp protease ClpP
gene-CPY64_RS09695	3.70333	7.30667	-1.24549	0.170842	CPY64_RS09695	phage portal protein
gene-CPY64_RS09705	24.7033	26.3	-0.334886	0.821258	CPY64_RS09705	phage terminase large subunit family protein
gene-CPY64_RS09710	6.49333	18.32	-1.66999	0.0426055	CPY64_RS09710	terminase small subunit
gene-CPY64_RS09715	18.6033	20.42	-0.353204	0.742706	CPY64_RS09715	hypothetical protein
gene-CPY64_RS09720	71.62	65.8967	0.0349802	0.985204	CPY64_RS09720	type II toxin-antitoxin system HicB family antitoxin
gene-CPY64_RS09725	189.313	209.653	-0.346523	0.805299	CPY64_RS09725	putative phage abortive infection protein
gene-CPY64_RS09730	21.3733	26.2033	-0.507347	0.581505	CPY64_RS09730	Bro-N domain-containing protein
gene-CPY64_RS09735	5.88333	2.61	1.02989	0.679469	CPY64_RS09735	DUF1492 domain-containing protein
gene-CPY64_RS09740	3.03	6.22667	-1.06872	0.702632	CPY64_RS09740	hypothetical protein
gene-CPY64_RS09745	4.57333	7.81333	-1.0132	0.328169	CPY64_RS09745	hypothetical protein
gene-CPY64_RS09750	36.1733	58.1467	-0.867679	0.470575	CPY64_RS09750	hypothetical protein
gene-CPY64_RS09755	7.38333	6.88667	-0.064192	0.967096	CPY64_RS09755	DUF968 domain-containing protein
gene-CPY64_RS09765	3.37	11.7033	-2.00675	0.0547696	CPY64_RS09765	hypothetical protein
gene-CPY64_RS09775	172.07	237.273	0.151895	0.955289	CPY64_RS09775	hypothetical protein
gene-CPY64_RS09785	95.9467	152.807	-0.824317	0.389637	CPY64_RS09785	helix-turn-helix transcriptional regulator
gene-CPY64_RS09790	388.077	545.047	-0.241129	0.880815	CPY64_RS09790	helix-turn-helix domain-containing protein
gene-CPY64_RS09795	537.35	462.757	0.107557	0.947406	CPY64_RS09795	hypothetical protein
gene-CPY64_RS09815	61.3933	91.9567	-0.480872	0.769723	CPY64_RS09815	hypothetical protein
gene-CPY64_RS09820	200.237	242.093	-0.482503	0.678701	CPY64_RS09820	hypothetical protein
gene-CPY64_RS09825	78.91	49.2933	0.77737	0.60367	CPY64_RS09825	hypothetical protein
gene-CPY64_RS09830	67.4733	90.36	-0.531558	0.561215	ssb	single-stranded DNA-binding protein
gene-CPY64_RS09835	170.75	174.41	-0.190513	0.919003	CPY64_RS09835	hypothetical protein
gene-CPY64_RS09840	13.1767	26.83	-1.26526	0.0724135	CPY64_RS09840	recombination-associated protein RdgC
gene-CPY64_RS09845	2.17	10.61	-2.4533	0.00294384	CPY64_RS09845	hypothetical protein
gene-CPY64_RS09850	7.69	13.01	-1.02077	0.170599	CPY64_RS09850	hypothetical protein
gene-CPY64_RS09865	36.1733	46.99	-0.168523	0.975704	CPY64_RS09865	hypothetical protein
gene-CPY64_RS09870	7.15667	12.93	-1.11287	0.165495	CPY64_RS09870	hypothetical protein
gene-CPY64_RS09880	30.92	17.1567	0.967876	0.490507	CPY64_RS09880	helix-turn-helix domain-containing protein
gene-CPY64_RS09885	29.9067	51.7933	-1.03969	0.147892	CPY64_RS09885	site-specific integrase
gene-CPY64_RS09895	5792.63	5655.84	0.387079	0.79284	CPY64_RS09895	HU family DNA-binding protein
gene-CPY64_RS09900	12.6567	4.17	1.27981	0.287503	cobA	uroporphyrinogen-III C-methyltransferase
gene-CPY64_RS09905	7.79667	2.46	1.48385	0.411406	CPY64_RS09905	cytochrome c
gene-CPY64_RS09910	14.2667	5.41667	1.0832	0.324059	CPY64_RS09910	protein nirF
gene-CPY64_RS09915	9.68333	2.26	1.80334	0.0498161	CPY64_RS09915	Lrp/AsnC family transcriptional regulator
gene-CPY64_RS09925	6.58667	2.69333	1.06994	0.628898	CPY64_RS09925	Lrp/AsnC family transcriptional regulator
gene-CPY64_RS09930	11.9633	3.01667	1.65626	0.118367	nirJ	heme d1 biosynthesis radical SAM protein NirJ
gene-CPY64_RS09935	42.1	5.44	2.66031	3.14644e-05	CPY64_RS09935	siroheme synthase
gene-CPY64_RS09940	67.6767	4.77333	3.83166	6.70351e-06	CPY64_RS09940	cytochrome c
gene-CPY64_RS09945	50.4533	2.95333	3.8297	3.41096e-11	CPY64_RS09945	nitrite reductase
gene-CPY64_RS09950	89.2833	39.6833	0.846585	0.459317	CPY64_RS09950	PLP-dependent aminotransferase family protein
gene-CPY64_RS09955	1162.84	1192.83	-0.306396	0.803846	CPY64_RS09955	cystathionine gamma-synthase family protein
gene-CPY64_RS09960	476.19	394.557	-0.0102043	1	rlmB	23S rRNA (guanosine(2251)-2'-O)-methyltransferase RlmB
gene-CPY64_RS09965	1073.36	850.997	0.030944	0.987395	rnr	ribonuclease R
gene-CPY64_RS09975	4571.8	315.403	3.36647	0.00246281	CPY64_RS09975	cation transporter
gene-CPY64_RS09980	55.26	38.36	0.230573	0.869839	CPY64_RS09980	LacI family DNA-binding transcriptional regulator
gene-CPY64_RS09985	34.2767	30.3133	-0.0408191	0.985204	CPY64_RS09985	amino acid ABC transporter permease
gene-CPY64_RS09990	7.75667	5.43667	0.286137	0.881161	CPY64_RS09990	amino acid ABC transporter permease
gene-CPY64_RS09995	25.2833	23.58	-0.105536	0.967871	CPY64_RS09995	amino acid ABC transporter ATP-binding protein
gene-CPY64_RS10000	27.22	38.4533	-0.704824	0.437472	CPY64_RS10000	transporter substrate-binding domain-containing protein
gene-CPY64_RS10005	5.33333	6.92	-0.564912	0.742706	CPY64_RS10005	VOC family protein
gene-CPY64_RS10010	10.69	7.05	0.334457	0.817268	CPY64_RS10010	ribulose-bisphosphate carboxylase large subunit family protein
gene-CPY64_RS10015	57.1	12.0333	1.89754	0.0589525	CPY64_RS10015	four-carbon acid sugar kinase family protein
gene-CPY64_RS10025	398.85	1741.25	-2.04124	0.0188761	CPY64_RS10025	hypothetical protein
gene-CPY64_RS10030	470.553	301.39	0.481929	0.744063	CPY64_RS10030	siderophore-interacting protein
gene-CPY64_RS10035	460.073	109.223	1.9464	0.0114356	CPY64_RS10035	PadR family transcriptional regulator
gene-CPY64_RS10045	131.443	174.243	-0.66729	0.427715	CPY64_RS10045	tryptophan 7-halogenase
gene-CPY64_RS10050	85.1867	98.0167	-0.409566	0.679469	CPY64_RS10050	A24 family peptidase
gene-CPY64_RS10055	54.4	92.21	-1.02078	0.182668	CPY64_RS10055	DUF4139 domain-containing protein
gene-CPY64_RS10060	14.4033	12.15	-0.000235714	1	CPY64_RS10060	LysR family transcriptional regulator
gene-CPY64_RS10065	36.07	9.21667	1.66536	0.126009	CPY64_RS10065	putative 2-aminoethylphosphonate ABC transporter ATP-binding protein
gene-CPY64_RS10070	26.2133	2.88	2.81124	0.0193179	CPY64_RS10070	putative 2-aminoethylphosphonate ABC transporter permease subunit
gene-CPY64_RS10075	19.2967	11.1233	0.513092	0.725388	CPY64_RS10075	phosphonoacetaldehyde hydrolase
gene-CPY64_RS10080	13.9333	26.46	-1.1882	0.164234	CPY64_RS10080	putative 2-aminoethylphosphonate ABC transporter substrate-binding protein
gene-CPY64_RS10085	12.1367	13	-0.373465	0.785114	CPY64_RS10085	TIGR03364 family FAD-dependent oxidoreductase
gene-CPY64_RS10090	58.7	42.1167	0.316095	0.788189	CPY64_RS10090	GNAT family N-acetyltransferase
gene-CPY64_RS10095	32.8867	39.71	0.151806	0.928973	CPY64_RS10095	hypothetical protein
gene-CPY64_RS10100	29.35	32.2033	-0.32361	0.784835	CPY64_RS10100	dienelactone hydrolase family protein
gene-CPY64_RS10105	40.5533	64.88	-0.2786	0.958239	CPY64_RS10105	DUF3820 family protein
gene-CPY64_RS10110	155.537	371.673	-1.50359	0.0161463	CPY64_RS10110	glutathione S-transferase N-terminal domain-containing protein
gene-CPY64_RS10115	295.81	355.993	-0.468734	0.685774	CPY64_RS10115	pirin family protein
gene-CPY64_RS10120	48.82	34.6333	0.259996	0.855499	alkB	DNA oxidative demethylase AlkB
gene-CPY64_RS10125	264.98	311.05	-0.423639	0.704804	CPY64_RS10125	deaminated glutathione amidase
gene-CPY64_RS10130	101.033	76.32	0.101501	0.957344	CPY64_RS10130	MFS transporter
gene-CPY64_RS10135	39.67	18.5167	0.793656	0.384727	CPY64_RS10135	MFS transporter
gene-CPY64_RS10140	49.92	28.12	0.600631	0.507411	CPY64_RS10140	helix-turn-helix transcriptional regulator
gene-CPY64_RS10145	62.5933	42.0733	0.266507	0.843483	CPY64_RS10145	benzoate/H(+) symporter BenE family transporter
gene-CPY64_RS10155	167.907	237.223	-0.702332	0.399711	CPY64_RS10155	LamB/YcsF family protein
gene-CPY64_RS10160	146.223	236.547	-0.914864	0.23674	CPY64_RS10160	LysR family transcriptional regulator
gene-CPY64_RS10165	72.4767	62.4133	-0.0405593	0.984577	xdhA	xanthine dehydrogenase small subunit
gene-CPY64_RS10170	83.7533	81.4767	-0.230251	0.849838	xdhB	xanthine dehydrogenase molybdopterin binding subunit
gene-CPY64_RS10175	34.9167	26.1533	0.160619	0.911987	xdhC	xanthine dehydrogenase accessory protein XdhC
gene-CPY64_RS10180	28.46	116.413	-2.2879	7.66776e-05	guaD	guanine deaminase
gene-CPY64_RS10185	1647.51	1046.97	0.355187	0.868961	CPY64_RS10185	isoprenylcysteine carboxylmethyltransferase family protein
gene-CPY64_RS10190	549.533	482.703	-0.101466	0.967871	CPY64_RS10190	response regulator transcription factor
gene-CPY64_RS10195	372.923	139.607	1.10779	0.288839	CPY64_RS10195	HAMP domain-containing histidine kinase
gene-CPY64_RS10200	1797.39	1522.03	-0.0313874	0.987395	rpoD	RNA polymerase sigma factor RpoD
gene-CPY64_RS10205	815.323	351.34	0.891857	0.393728	CPY64_RS10205	DNA primase
gene-CPY64_RS10210	7612.67	7907.49	0.601825	0.637592	CPY64_RS10210	30S ribosomal protein S21
gene-CPY64_RS10215	1336.34	1119.49	0.0782705	0.967096	CPY64_RS10215	phosphoribosyltransferase
gene-CPY64_RS10220	593.533	800.893	-0.706336	0.412781	CPY64_RS10220	adenylosuccinate synthase
gene-CPY64_RS10225	1047.22	631.113	0.408246	0.777268	CPY64_RS10225	ATP phosphoribosyltransferase regulatory subunit
gene-CPY64_RS10230	975.127	966.86	-0.276361	0.836452	hflC	protease modulator HflC
gene-CPY64_RS10235	1385.72	1047.89	0.0860799	0.967871	hflK	FtsH protease activity modulator HflK
gene-CPY64_RS10240	949.96	349.45	1.10766	0.327236	hflX	GTPase HflX
gene-CPY64_RS10245	2629.87	1250.27	1.441	0.0636695	hfq	RNA chaperone Hfq
gene-CPY64_RS10250	896.16	530.593	0.441054	0.734407	CPY64_RS10250	histidinol-phosphate transaminase
gene-CPY64_RS10255	896.097	672.53	0.0925278	0.967871	der	ribosome biogenesis GTPase Der
gene-CPY64_RS10260	745.287	738.33	-0.301102	0.830255	bamB	outer membrane protein assembly factor BamB
gene-CPY64_RS10265	542.577	476.06	-0.126609	0.947406	CPY64_RS10265	tetratricopeptide repeat protein
gene-CPY64_RS10270	428.57	266.06	0.359105	0.808632	hisS	histidine--tRNA ligase
gene-CPY64_RS10275	482.747	232.183	0.724547	0.51271	ispG	flavodoxin-dependent (E)-4-hydroxy-3-methylbut-2-enyl-diphosphate synthase
gene-CPY64_RS10280	637.71	371.247	0.47933	0.731971	CPY64_RS10280	helix-turn-helix domain-containing protein
gene-CPY64_RS10285	469.733	270.177	0.473684	0.731971	rlmN	23S rRNA (adenine(2503)-C(2))-methyltransferase RlmN
gene-CPY64_RS10290	3665.75	7177.21	-1.1327	0.150853	ndk	nucleoside-diphosphate kinase
gene-CPY64_RS10295	230.813	279.947	-0.60355	0.571555	CPY64_RS10295	valine--tRNA ligase
gene-CPY64_RS10300	219.05	96.9033	0.854172	0.464705	trmD	tRNA (guanosine(37)-N1)-methyltransferase TrmD
gene-CPY64_RS10305	419.193	272.4	0.379086	0.762603	rimM	ribosome maturation factor RimM
gene-CPY64_RS10310	5189.89	4844.8	0.280786	0.818142	rpsP	30S ribosomal protein S16
gene-CPY64_RS10315	406.457	411.067	0.0455635	0.982158	CPY64_RS10315	sulfurtransferase TusA family protein
gene-CPY64_RS10320	593.86	563.167	-0.222009	0.866488	alaS	alanine--tRNA ligase
gene-CPY64_RS10325	141.75	115.693	0.0656705	0.972639	puuE	allantoinase PuuE
gene-CPY64_RS10330	118.21	34.6167	1.53581	0.0164593	CPY64_RS10330	GntR family transcriptional regulator
gene-CPY64_RS10335	73.1067	50.6267	0.625692	0.613995	uraH	hydroxyisourate hydrolase
gene-CPY64_RS10340	74.33	92.9467	-0.588169	0.484918	CPY64_RS10340	urate hydroxylase PuuD
gene-CPY64_RS10345	17.1267	14.2433	0.174615	0.946611	CPY64_RS10345	hypothetical protein
gene-CPY64_RS10350	10.9533	6.34333	0.544034	0.593347	CPY64_RS10350	hypothetical protein
gene-CPY64_RS10355	5.82	2.63333	0.907366	0.470002	CPY64_RS10355	hypothetical protein
gene-CPY64_RS10360	9.08667	5.57	0.440527	0.816049	CPY64_RS10360	TcpQ domain-containing protein
gene-CPY64_RS10365	850.11	1019.2	-0.537503	0.57939	CPY64_RS10365	extracellular solute-binding protein
gene-CPY64_RS10370	395.737	222.473	0.502421	0.692491	CPY64_RS10370	D-amino acid dehydrogenase
gene-CPY64_RS10375	335.17	258.867	0.0644349	0.974717	CPY64_RS10375	CDP-6-deoxy-delta-3%2C4-glucoseen reductase
gene-CPY64_RS10380	391.843	298.29	0.0800273	0.967871	parC	DNA topoisomerase IV subunit A
gene-CPY64_RS10385	328.947	256.83	0.0556209	0.975122	CPY64_RS10385	type IIA DNA topoisomerase subunit B
gene-CPY64_RS10390	2962.97	2590.33	0.152474	0.915498	trxA	thioredoxin TrxA
gene-CPY64_RS10395	645.787	350.787	0.563822	0.665455	rho	transcription termination factor Rho
gene-CPY64_RS10400	938.24	904.89	-0.263317	0.863888	gdhA	NADP-specific glutamate dehydrogenase
gene-CPY64_RS10405	66.9933	36.71	0.694264	0.46379	CPY64_RS10405	flavin reductase family protein
gene-CPY64_RS10410	4.92667	5.19333	-0.250964	0.909041	CPY64_RS10410	aromatic-ring-hydroxylating dioxygenase subunit beta
gene-CPY64_RS10415	2.39333	4.53333	-1.19361	0.164324	CPY64_RS10415	Rieske 2Fe-2S domain-containing protein
gene-CPY64_RS10420	2.51333	2.50667	-0.287663	0.845028	CPY64_RS10420	ABC transporter ATP-binding protein
gene-CPY64_RS10425	3.01667	2.19333	0.190704	0.952939	CPY64_RS10425	ABC transporter permease
gene-CPY64_RS10430	1.56333	1.75333	-0.475338	0.836452	CPY64_RS10430	ABC transporter permease
gene-CPY64_RS10435	5.14667	4.55667	-0.0950243	0.979638	CPY64_RS10435	ABC transporter substrate-binding protein
gene-CPY64_RS10440	7.7	2.81	1.26383	0.381639	CPY64_RS10440	4-vinyl reductase
gene-CPY64_RS10445	35.5	35.2333	-0.224911	0.846922	CPY64_RS10445	GntR family transcriptional regulator
gene-CPY64_RS10450	81.2233	57.3933	0.258269	0.830619	bla	class A beta-lactamase
gene-CPY64_RS10455	98.05	36.3867	1.1252	0.181667	CPY64_RS10455	TIGR02099 family protein
gene-CPY64_RS10460	94.6167	93.45	-0.294323	0.810892	glnE	bifunctional [glutamate--ammonia ligase]-adenylyl-L-tyrosine phosphorylase/[glutamate--ammonia-ligase] adenylyltransferase
gene-CPY64_RS10465	304.027	219.237	0.291715	0.812455	CPY64_RS10465	epoxyqueuosine reductase QueH
gene-CPY64_RS10470	5166.21	5453.72	-0.318673	0.891248	clpB	ATP-dependent chaperone ClpB
gene-CPY64_RS10475	924.633	774.817	0.0347415	0.985204	CPY64_RS10475	helix-turn-helix domain-containing protein
gene-CPY64_RS10480	738.757	358.247	1.34562	0.159012	CPY64_RS10480	hypothetical protein
gene-CPY64_RS10485	1271.24	1518.28	0.357224	0.807792	CPY64_RS10485	FixH family protein
gene-CPY64_RS10490	651.353	297.943	0.822097	0.351354	ccoG	cytochrome c oxidase accessory protein CcoG
gene-CPY64_RS10495	1860.46	2243.34	-0.501317	0.620863	ccoP	cytochrome-c oxidase%2C cbb3-type subunit III
gene-CPY64_RS10500	1789.2	2037.92	0.54647	0.637592	CPY64_RS10500	CcoQ/FixQ family Cbb3-type cytochrome c oxidase assembly chaperone
gene-CPY64_RS10505	2024.01	2398.93	-0.430962	0.706767	ccoO	cytochrome-c oxidase%2C cbb3-type subunit II
gene-CPY64_RS10510	1218.11	1261.88	-0.316016	0.807427	ccoN	cytochrome-c oxidase%2C cbb3-type subunit I
gene-CPY64_RS10515	155.14	84.2467	1.72376	0.178614	ccoS	cbb3-type cytochrome oxidase assembly protein CcoS
gene-CPY64_RS10520	243.963	109.887	0.912915	0.286538	CPY64_RS10520	membrane protein
gene-CPY64_RS10525	2776.53	2121.36	0.0745153	0.974195	aceA	isocitrate lyase
gene-CPY64_RS10530	179.857	99.8533	0.536044	0.664781	queF	NADPH-dependent 7-cyano-7-deazaguanine reductase QueF
gene-CPY64_RS10535	342.177	229.57	0.310637	0.789742	CPY64_RS10535	MFS transporter
gene-CPY64_RS10540	372.1	287.86	0.178624	0.889353	pgsA	CDP-diacylglycerol--glycerol-3-phosphate 3-phosphatidyltransferase
gene-CPY64_RS10545	194.263	83.35	0.91855	0.259022	uvrC	excinuclease ABC subunit UvrC
gene-CPY64_RS10550	254.873	195.43	0.0831993	0.966836	nagZ	beta-N-acetylhexosaminidase
gene-CPY64_RS10555	165.893	251.793	-0.764913	0.488671	CPY64_RS10555	holo-ACP synthase
gene-CPY64_RS10560	56.84	183.68	-1.92845	0.00259238	paaF	phenylacetate--CoA ligase
gene-CPY64_RS10565	41.3033	61.4167	-0.64284	0.563793	paaI	hydroxyphenylacetyl-CoA thioesterase PaaI
gene-CPY64_RS10570	58.73	164.403	-1.68824	0.0121622	CPY64_RS10570	2-(1%2C2-epoxy-1%2C2-dihydrophenyl)acetyl-CoA isomerase PaaG
gene-CPY64_RS10575	54.2833	177.373	-1.95837	0.00177118	paaN	phenylacetic acid degradation protein PaaN
gene-CPY64_RS10580	41.1767	59.1733	-0.778464	0.335499	paaK	phenylacetate-CoA oxygenase/reductase subunit PaaK
gene-CPY64_RS10585	53.7167	66.3667	-0.492523	0.640486	paaJ	phenylacetate-CoA oxygenase subunit PaaJ
gene-CPY64_RS10590	46.4133	109.6	-1.43473	0.0432317	paaC	phenylacetate-CoA oxygenase subunit PaaC
gene-CPY64_RS10595	59.2867	133.503	-0.938948	0.423249	paaB	1%2C2-phenylacetyl-CoA epoxidase subunit B
gene-CPY64_RS10600	148.447	139.737	-0.152255	0.920098	paaA	1%2C2-phenylacetyl-CoA epoxidase subunit A
gene-CPY64_RS10605	559.453	521.497	-0.0514405	0.977601	orn	oligoribonuclease
gene-CPY64_RS10610	65.4367	62.23	-0.225675	0.863888	CPY64_RS10610	M48 family metallopeptidase
[truncated: 1,621 more rows]

## Sheet: Data used in Fig. 2
Gene ID	Gene name	Function	Average FPKM of A. faecalis in denitrification coculture	Average FPKM of A. faecalis in single-culture	Log2FC(Fold change)	P value
Genes involved in the nitrite reduction
CPY64_RS09945	NirS	Nitrite reductase	43.4	2.95333	3.68414	＜0.001
CPY64_RS14725	NirK	Nitrite reductase	20297.9	3040.6	2.54887	＜0.001
CPY64_RS14730	NorBC	Nitric-oxide reductase	1205.14	545.233	0.915037	＜0.05
CPY64_RS14735	NorR	Nitric-oxide reductase transcriptional regulator	84.865	46.9467	0.664029	＜0.05
CPY64_RS15780	-	Nitric-oxide reductase regulator	469.965	170.147	1.23007	＜0.001
CPY64_RS15785	NosZ	Nitrous-oxide reductase (TAT-dependent)	5491.65	9881.11	-1.05807	＜0.001
CPY64_RS15790	NosD	Nitrous-oxide reductase	1572.12	1487.83	0.107292	0.712538
CPY64_RS15805	NosL	Nitrous-oxide reductase accessory protein	493.49	432.31	0.152019	0.56854
